# Supplementary material for: Most yeast SH3 domains bind peptide targets with high intrinsic specificity
Source: PLoS One. 2018 Feb 22;13(2):e0193128. doi: 10.1371/journal.pone.0193128 (PMC5823434; doi:10.1371/journal.pone.0193128)
Supplement: S1 File — (Stacked Domains Tab). Only SH3 domain residues that align with the S.cerevisiae domain are shown and are colored according to our residue equivalence groups defined for entropy and PSSM calculations. The species names end with a number that refers to their taxonomic group as seen in our tree (S1 Table). The SC value is calculated as paralog entropy/ortholog entropy. A standard numbering system [46] for the core 60 SH3 domain residues is indicated on the top row as well as the residue number in the full length S.cerevisiae protein (fifth row). The paralog entropy is calculated from an alignment of the 28 SH3 domains in S.cerevisiae and is found at the bottom. (Paralog Align Tab). Full alignment of the yeast SH3 domain family. (Individual SH3 domain Tabs). Each yeast SH3 domain is aligned with its Fungal orthologs. Only SH3 domain residues that align with the S.cerevisiae domain are shown. (XLSX) [file pone.0193128.s005.xlsx]

## Sheet: Paralog Align
	1	2	3	4	5	6	7	8	9	10	11	12	13	14	15	16	17	18	19	20	21	22	23	24	25	26	27	28	29	30	31	32	33	34	35	36	37	38	39	40	41	42	43	44	45	46	47	48	49
#Entropy	4.57747	5.42151	4.79619	4.58009	3.74981	2.24442	4.12904	1	2.08821	1.40565	3.43028	1.29346	4.98781	3.80459	4.30225	4.47537	4.40292						4.12563	1.89442	1.16658	3.25882	2.23857	4.88531	4.86122	1.95055	1.35911	3.74166	1.29346	4.52226	1.16658	2.09607	4.61897	4.47714	5.06645	3.96452						4.33748	2.88381	1	2.08144
#DomainNumber			1	2	3	4	5	6	7	8	9	10	11	12	13	14	15						16	17	18	19	20	21	22	23	24	25	26	27	28	29	30	31	32	33						34	35	36	37
ABP1	K	E	N	P	W	A	T	A	E	Y	D	Y	D	A	A	E	D						N	E	L	T	F	V	E	N	D	K	I	I	N	I	E	F	V	D						D	D	W	W
BBC1	E	V	P	F	K	V	V	A	Q	F	P	Y	K	S	D	Y	E						D	D	L	N	F	E	K	D	Q	E	I	I	V	T	S	V	E	D						A	E	W	Y
BEM1_a	S	P	E	K	V	I	K	A	K	Y	S	Y	Q	A	Q	T	S						K	E	L	S	F	M	E	G	E	F	F	Y	V	S	G	D	E	K							D	W	Y
BEM1_b	M	G	S	L	Y	A	I	V	L	Y	D	F	K	A	E	K	A						D	E	L	T	T	Y	V	G	E	N	L	F	I	C	A	H	H	N						C	E	W	F
BOB1	K	S	F	P	L	Y	I	A	V	N	Q	Y	S	K	R	M	E						D	E	L	N	M	K	P	G	D	K	I	K	V	I	T	D	D	G	E	Y	N			D	G	W	Y
BOI2	G	N	F	P	M	Y	I	A	I	N	E	Y	F	K	R	M	E						D	E	L	D	M	K	P	G	D	K	I	K	V	I	T	D	D	E	E	Y	K			D	G	W	Y
BUD14	L	D	P	D	K	L	Y	A	L	Y	A	F	N	G	H	D	S						S	H	C	Q	L	G	Q	D	E	P	C	I	L	L	N	D	Q	D						A	Y	W	W
BZZ1_a	S	D	D	G	K	N	K	V	L	Y	A	Y	V	Q	K	D	D						D	E	I	T	I	T	P	G	D	K	I	S	L	V	A	R	D	T	G					S	G	W	T
BZZ1_b	L	P	V	R	T	M	E	A	I	Y	A	Y	E	A	Q	G	D						D	E	I	S	I	D	P	G	D	I	I	T	V	I	R	G	D	D	G					S	G	W	T
CDC25	R	P	I	G	I	V	V	A	A	Y	D	F	N	Y	P	I	K	K	D	S	S	S	Q	L	L	S	V	Q	Q	G	E	T	I	Y	I	L	N	K	N	S						S	G	W	W
CYK2	P	V	I	E	Y	A	K	A	M	Y	P	L	I	G	N	E	A	P					G	L	A	N	F	H	K	G	D	Y	L	L	I	T	E	I	V	N						K	D	W	Y
CYK3	K	P	P	F	K	V	K	A	R	Y	G	W	S	G	Q	T	K						G	D	L	G	F	L	E	G	D	I	M	E	V	T	R	I	A	G							S	W	F
FUS1	Q	L	G	K	T	Y	T	V	I	Q	D	Y	E	P	R	L	T						D	E	I	R	I	S	L	G	E	K	V	K	I	L	A	T	H	T						D	G	W	C
HSE1	T	V	V	R	R	V	R	A	L	Y	D	L	T	T	N	E	P	D					E	L	S		F	R	K	G	D	V	I	T	V	L	E	Q	V	Y						R	D	W	W
LSB1	D	T	E	E	Y	V	E	A	L	Y	D	F	E	A	Q	Q	D						G	D	L	S	L	K	T	G	D	K	I	Q	V	L	E	K	I	S						P	D	W	Y
LSB3	T	S	S	P	K	A	V	A	L	Y	S	F	A	G	E	E	S						G	D	L	P	F	R	K	G	D	V	I	T	I	L	K	K	S	D	S	Q				N	D	W	W
MYO3	P	K	D	P	K	F	E	A	A	Y	D	F	P	G	S	G	S	S					S	E	L	P	L	K	K	G	D	I	V	F	I	S	R	D	E	P						S	G	W	S
MYO5	P	K	E	P	M	F	E	A	A	Y	D	F	P	G	S	G	S	P					S	E	L	P	L	K	K	G	D	V	I	Y	I	T	R	E	E	P						S	G	W	S
NBP2	I	V	N	Q	R	A	V	A	L	Y	D	F	E	P	E	N	D						N	E	L	R	L	A	E	G	D	I	V	F	I	S	Y	K	H	G						Q	G	W	L
PEX13	S	K	L	E	F	A	R	A	L	Y	D	F	V	P	E	N	P	E					M	E	V	A	L	K	K	G	D	L	M	A	I	L	S	K	K	D	P	L	G	R	D	S	D	W	W
PIN3	A	S	L	E	Y	V	E	A	L	Y	Q	F	D	P	Q	Q	D						G	D	L	G	L	K	P	G	D	K	V	Q	L	L	E	K	L	S						P	E	W	Y
RV167	P	G	V	E	T	V	T	A	L	Y	D	Y	Q	A	Q	A	A						G	D	L	S	F	P	A	G	A	V	I	E	I	V	Q	R	T	P	D	V				N	E	W	W
SHO1	N	F	I	Y	K	A	K	A	L	Y	P	Y	D	A	D	D	D	D	A				Y	E	I	S	F	E	Q	N	E	I	L	Q	V	S	D	I	E							G	R	W	W
SLA1_a	V	F	L	G	I	Y	R	A	V	Y	A	Y	E	P	Q	T	P						E	E	L	A	I	Q	E	D	D	L	L	Y	L	L	Q	K	S	D	I					D	D	W	W
SLA1_b	P	V	L	K	K	V	R	A	I	Y	D	Y	E	Q	V	Q	N	A	D				E	E	L	T	F	H	E	N	D	V	F	D	V	F	D	D	K	D						A	D	W	L
SLA1_c	K	S	K	K	R	G	I	V	Q	Y	D	F	M	A	E	S	Q						D	E	L	T	I	K	S	G	D	K	V	Y	I	L	D	D	K	K	S					K	D	W	W
YL017	Q	P	I	D	V	V	E	C	T	Y	Q	Y	F	T	K	S	R						N	K	L	S	L	R	V	G	D	L	I	Y	V	L	T	K	G	S						N	G	W	W
YSC84	S	A	T	P	T	A	V	A	L	Y	N	F	A	G	E	Q	P						G	D	L	A	F	K	K	G	D	V	I	T	I	L	K	K	S	D	S	Q				N	D	W	W
~ABP1	532	533	534	535	536	537	538	539	540	541	542	543	544	545	546	547	548						549	550	551	552	553	554	555	556	557	558	559	560	561	562	563	564	565	566						567	568	569	570
~BBC1	5	6	7	8	9	10	11	12	13	14	15	16	17	18	19	20	21						22	23	24	25	26	27	28	29	30	31	32	33	34	35	36	37	38	39						40	41	42	43
~BEM1_a	72	73	74	75	76	77	78	79	80	81	82	83	84	85	86	87	88						89	90	91	92	93	94	95	96	97	98	99	100	101	102	103	104	105	106							107	108	109
~BEM1_b	155	156	157	158	159	160	161	162	163	164	165	166	167	168	169	170	171						172	173	174	175	176	177	178	179	180	181	182	183	184	185	186	187	188	189						190	191	192	193
~BOB1	13	14	15	16	17	18	19	20	21	22	23	24	25	26	27	28	29						30	31	32	33	34	35	36	37	38	39	40	41	42	43	44	45	46	47	48	49	50			51	52	53	54
~BOI2	43	44	45	46	47	48	49	50	51	52	53	54	55	56	57	58	59						60	61	62	63	64	65	66	67	68	69	70	71	72	73	74	75	76	77	78	79	80			81	82	83	84
~BUD14	259	260	261	262	263	264	265	266	267	268	269	270	271	272	273	274	275						276	277	278	279	280	281	282	283	284	285	286	287	288	289	290	291	292	293						294	295	296	297
~BZZ1_a	493	494	495	496	497	498	499	500	501	502	503	504	505	506	507	508	509						510	511	512	513	514	515	516	517	518	519	520	521	522	523	524	525	526	527	528					529	530	531	532
~BZZ1_b	577	578	579	580	581	582	583	584	585	586	587	588	589	590	591	592	593						594	595	596	597	598	599	600	601	602	603	604	605	606	607	608	609	610	611	612					613	614	615	616
~CDC25	58	59	60	61	62	63	64	65	66	67	68	69	70	71	72	73	74	75	76	77	78	79	80	81	82	83	84	85	86	87	88	89	90	91	92	93	94	95	96	97						98	99	100	101
~CYK2	599	600	601	602	603	604	605	606	607	608	609	610	611	612	613	614	615	616					617	618	619	620	621	622	623	624	625	626	627	628	629	630	631	632	633	634						635	636	637	638
~CYK3	9	10	11	12	13	14	15	16	17	18	19	20	21	22	23	24	25						26	27	28	29	30	31	32	33	34	35	36	37	38	39	40	41	42	43							44	45	46
~FUS1	436	437	438	439	440	441	442	443	444	445	446	447	448	449	450	451	452						453	454	455	456	457	458	459	460	461	462	463	464	465	466	467	468	469	470						471	472	473	474
~HSE1	217	218	219	220	221	222	223	224	225	226	227	228	229	230	231	232	233	234					235	236	237		238	239	240	241	242	243	244	245	246	247	248	249	250	251						252	253	254	255
~LSB1	53	54	55	56	57	58	59	60	61	62	63	64	65	66	67	68	69						70	71	72	73	74	75	76	77	78	79	80	81	82	83	84	85	86	87						88	89	90	91
~LSB3	400	401	402	403	404	405	406	407	408	409	410	411	412	413	414	415	416						417	418	419	420	421	422	423	424	425	426	427	428	429	430	431	432	433	434	435	436				437	438	439	440
~MYO3	1120	1121	1122	1123	1124	1125	1126	1127	1128	1129	1130	1131	1132	1133	1134	1135	1136	1137					1138	1139	1140	1141	1142	1143	1144	1145	1146	1147	1148	1149	1150	1151	1152	1153	1154	1155						1156	1157	1158	1159
~MYO5	1085	1086	1087	1088	1089	1090	1091	1092	1093	1094	1095	1096	1097	1098	1099	1100	1101	1102					1103	1104	1105	1106	1107	1108	1109	1110	1111	1112	1113	1114	1115	1116	1117	1118	1119	1120						1121	1122	1123	1124
~NBP2	110	111	112	113	114	115	116	117	118	119	120	121	122	123	124	125	126						127	128	129	130	131	132	133	134	135	136	137	138	139	140	141	142	143	144						145	146	147	148
~PEX13	306	307	308	309	310	311	312	313	314	315	316	317	318	319	320	321	322	323					324	325	326	327	328	329	330	331	332	333	334	335	336	337	338	339	340	341	342	343	344	345	346	347	348	349	350
~PIN3	54	55	56	57	58	59	60	61	62	63	64	65	66	67	68	69	70						71	72	73	74	75	76	77	78	79	80	81	82	83	84	85	86	87	88						89	90	91	92
~RV167	421	422	423	424	425	426	427	428	429	430	431	432	433	434	435	436	437						438	439	440	441	442	443	444	445	446	447	448	449	450	451	452	453	454	455	456	457				458	459	460	461
~SHO1	300	301	302	303	304	305	306	307	308	309	310	311	312	313	314	315	316	317	318				319	320	321	322	323	324	325	326	327	328	329	330	331	332	333	334	335							336	337	338	339
~SLA1_a	3	4	5	6	7	8	9	10	11	12	13	14	15	16	17	18	19						20	21	22	23	24	25	26	27	28	29	30	31	32	33	34	35	36	37	38					39	40	41	42
~SLA1_b	69	70	71	72	73	74	75	76	77	78	79	80	81	82	83	84	85	86	87				88	89	90	91	92	93	94	95	96	97	98	99	100	101	102	103	104	105						106	107	108	109
~SLA1_c	353	354	355	356	357	358	359	360	361	362	363	364	365	366	367	368	369						370	371	372	373	374	375	376	377	378	379	380	381	382	383	384	385	386	387	388					389	390	391	392
~YL017	26	27	28	29	30	31	32	33	34	35	36	37	38	39	40	41	42						43	44	45	46	47	48	49	50	51	52	53	54	55	56	57	58	59	60						61	62	63	64
~YSC84	409	410	411	412	413	414	415	416	417	418	419	420	421	422	423	424	425						426	427	428	429	430	431	432	433	434	435	436	437	438	439	440	441	442	443	444	445				446	447	448	449
[truncated: 54 more columns]

## Sheet: Stacked Domains
#Standard_DomainNumber	PD	1	2	3	4	5	6	7	8	9	10	11	12	13	14	15	16	17	18	19	20	21	22	23	24	25	26	27	28	29	30	31	32	33	34	35	36	37	38	39	40	41	42	43	44	45	46	47	48
#Entropy_Ratio	ABP1	1.8	1.2	1.1	2.2	1.5	1	1	1.4	2.6	1.3	2.8	2.9	1.4	3.7	2.9	3.2	1.9	1.2	2.7	1.9	0.9	4.1	0.9	0.6	1.3	1.3	2	0.3	2.1	3.6	1.4	1.9	1.7	3.3	1.8	1	2.1	1.4	2	0.7	1	0.8			2.7	1.1	1.6	1
#Paralog_Entropy	ABP1	4.8	4.6	3.7	2.2	4.1	1	2.1	1.4	3.4	1.3	5	3.8	4.3	4.5	4.4	4.1	1.9	1.2	3.3	2.2	4.9	4.9	2	1.4	3.7	1.3	4.5	1.2	2.1	4.6	4.5	5.1	4	4.3	2.9	1	2.1	4.5	2	3.3	3.7	4.3	4.6	4	4.6	4.3	4.9	1
#Ortholog_Entropy	ABP1	2.6	3.8	3.5	1	2.8	1	2	1	1.3	1	1.8	1.3	3	1.2	1.5	1.3	1	1	1.2	1.2	5.2	1.2	2.2	2.4	2.9	1	2.3	3.7	1	1.3	3.1	2.6	2.3	1.3	1.6	1	1	3.3	1	4.9	3.8	5.4			1.7	3.9	3	1
#ProteinNumber_S.Cerevisiae	ABP1	534	535	536	537	538	539	540	541	542	543	544	545	546	547	548	549	550	551	552	553	554	555	556	557	558	559	560	561	562	563	564	565	566	567	568	569	570	571	572	573	574	575	576	577	578	579	580	581
Saccharomyces_cerevisiae_0	ABP1	N	P	W	A	T	A	E	Y	D	Y	D	A	A	E	D	N	E	L	T	F	V	E	N	D	K	I	I	N	I	E	F	V	D	D	D	W	W	L	G	E	L	E	K	D	G	S	K	G
Candida_glabrata_1	ABP1	K	P	W	A	T	A	E	Y	D	Y	E	A	A	E	D	N	E	L	T	F	E	E	N	D	K	I	I	N	I	E	F	V	D	D	D	W	W	L	G	E	L	E	K	T	G	E	K	G
Cyberlindnera_fabianii_1	ABP1	G	A	L	A	I	A	E	Y	D	Y	D	A	A	E	D	N	E	L	T	F	V	E	G	A	K	I	I	N	I	Q	F	I	D	E	D	W	W	L	G	E	L	E		S	G	E	K	G
Debaryomyces_hansenii_1	ABP1	G	P	S	A	T	A	E	Y	D	Y	E	K	D	E	D	N	E	I	S	F	A	E	G	D	K	I	V	E	I	E	F	I	D	E	D	W	W	S	G	K	H	S	S	S	G	E	V	G
Beauveria_bassiana_2	ABP1	G	H	T	A	T	A	L	Y	D	Y	E	A	A	E	D	N	E	L	S	F	P	E	D	A	Q	V	T	N	L	E	F	P	D	D	D	W	W	F	G	H	Y	K			G	D	S	G
Chaetomium_thermophilum_2	ABP1	G	P	T	A	T	A	L	F	D	Y	E	A	A	E	D	N	E	L	S	F	P	E	G	A	K	I	T	N	L	E	F	P	D	E	D	W	W	F	G	H	Y	N			G	A	S	G
Arthroderma_benhamiae_3	ABP1	Q	H	T	A	T	A	L	Y	D	Y	E	A	A	E	D	N	E	L	S	F	P	E	D	A	K	I	T	N	I	E	F	P	D	E	D	W	W	T	G	E	Y	Q			G	K	V	G
Aspergillus_fumigatus_3	ABP1	Q	P	T	A	M	A	L	Y	D	Y	E	A	A	E	D	N	E	L	S	F	P	E	G	A	Q	I	V	N	I	E	F	P	D	D	D	W	W	F	G	E	Y	K			G	Q	K	G
Blumeria_graminis_4	ABP1	G	P	T	A	T	A	L	Y	A	Y	E	A	G	E	D	N	E	L	S	F	E	E	D	D	I	I	T	N	L	E	F	P	D	E	D	W	W	Q	G	T	L	K			G	N	T	G
Bipolaris_maydis_5	ABP1	G	P	T	A	T	A	L	Y	D	Y	E	A	A	E	D	N	E	L	S	F	P	E	G	A	T	I	T	G	L	E	F	P	D	E	D	W	W	L	G	S	F	N			G	Q	S	G
Dactylellina_haptotyla_6	ABP1		Q	T	A	A	A	V	Y	D	Y	E	A	A	E	E	N	E	L	S	F	P	E	G	A	T	I	T	D	I	E	F	P	D	E	D	W	W	F	G	H	Y	N			G	A	Q	G
Schizosaccharomyces_octosporus_7	ABP1	Q	I	S	V	K	A	V	Y	D	Y	E	A	Q	E	D	N	E	L	T	F	Y	E	S	D	I	I	T	N	V	D	R	I	D	P	N	W	W	E	G	E	C	H			G	R	R	G
Pneumocystis_murina_7	ABP1	L	F	Y	V	R	A	L	Y	D	Y	M	A	A	I	P	E	E	I	S	F	V	K	N	D	V	L	L	V	L	D	M	Q	E	D	G	W	W	E	G	E	V	L	N	S	S	K	R	G
Agaricus_bisporus_8	ABP1	G	D	W	A	E	A	Q	Y	D	Y	E	S	A	E	P	G	D	L	E	L	K	E	G	Q	R	V	L	V	I	E	R	T	S	G	D	W	W	T	G		E	M	N		G	K	K	G
Fomitopsis_pinicola_8	ABP1	G	V	T	A	V	A	L	Y	D	Y	D	A	A	E	D	N	E	L	T	F	R	E	G	D	R	I	V	E	I	E	A	V	S	E	D	W	W	Q	G	R	D	Q	H		G	N	V	G
Gloeophyllum_trabeum_8	ABP1	G	V	V	A	I	A	L	Y	D	Y	E	A	A	E	D	N	E	L	S	F	R	E	G	D	R	I	T	E	I	E	A	A	S	E	D	W	W	Q	G	R	D	Q	H		G	N	V	G
Paxillus_rubicundulus_8	ABP1	G	T	V	A	I	A	L	Y	D	Y	E	A	A	E	D	N	E	I	T	F	R	E	E	E	R	I	T	E	I	E	E	V	G	E	G	W	W	Q	G	K	N	P	R		G	E	V	G
Mixia_osmundae_9	ABP1	P	P	F	A	V	A	Q	Y	A	Y	D	A	A	E	D	N	E	L	T	F	D	E	G	D	R	V	T	N	I	E	F	T	D	D	S	W	W	T	G	R	A	H			G	K	T	G
Melampsora_larici-populina_9	ABP1	G	P	C	A	I	A	A	Y	E	Y	E	A	G	E	D	N	E	I	S	F	K	E	G	E	M	I	V	E	I	E	F	S	S	E	D	W	W	T	G	T	D	P	S		G	A	R	G
Pseudozyma_hubeiensis_10	ABP1	G	L	V	C	T	A	M	Y	D	F	D	A	S	E	D	N	E	L	S	F	A	E	G	D	T	I	V	H	V	D	Q	I	S	D	D	W	W	S	G	T	N	E	R	T	G	A	Q	G
Ustilago_hordei_10	ABP1	G	L	V	C	T	A	M	Y	D	F	E	A	S	E	D	N	E	L	S	F	V	E	G	D	T	I	I	N	V	D	K	I	S	D	D	W	W	S	G	T	N	Q	R	T	G	S	Q	G
Melanopsichium_pennsylvanicum_10	ABP1	G	L	V	C	T	A	L	Y	D	F	E	A	T	E	D	N	E	L	S	F	V	E	G	D	R	I	V	N	V	D	E	I	S	E	D	W	W	S	G	I	N	H	R	T	G	D	Q	G
Sporisorium_reilianum_10	ABP1	G	L	V	C	T	A	M	Y	D	F	D	A	S	E	D	N	E	L	T	F	S	E	G	D	T	I	V	H	V	D	Q	I	S	D	D	W	W	S	G	T	N	E	R	T	G	A	Q	G
Mortierella_verticillata_11	ABP1	K	P	T	A	V	A	L	Y	D	Y	N	A	G	E	P	N	E	I	S	F	S	E	G	D	I	I	V	E	I	D	F	V	T	E	D	W	W	S	G	H	S	Q	D	G	T	R	S	G
Lichtheimia_corymbifera_11	ABP1	G	A	T	A	I	A	L	Y	D	Y	D	A	G	E	D	N	E	I	S	F	R	E	G	Q	L	I	T	Y	I	E	F	V	S	D	D	W	W	Q	G	V	A	A	D	G	R	T	V	G
Mucor_circinelloides_11	ABP1	G	N	V	A	V	A	L	Y	D	Y	S	A	E	E	D	N	E	I	S	F	A	E	G	D	T	I	T	Q	I	E	F	V	S	E	D	W	W	Q	G	L	A	A	N	G	K	T	V	G
Rhizophagus_irregularis_11	ABP1		A	K	A	I	A	L	Y	D	Y	S	A	S	E	E	N	E	I	S	F	S	D	G	D	I	I	T	D	I	E	F	V	S	E	D	W	W	R	G	K	A	P	D	G		T	V	G
fungal_sp._11	ABP1	L	P	T	A	T	A	Q	Y	D	Y	D	A	A	E	D	N	E	I	S	F	P	E	G	A	K	I	E	D	V	E	F	P	D	E	D	W	W	L	G	V	Y	N			G	K	Q	G
Batrachochytrium_dendrobatidis_11	ABP1			E	A	T	A	V	Y	D	Y	V	A	A	E	P	N	E	L	S	F	N	E	G	N	L	I	T	H	I	V	F	V	S	E	D	W	W	Q	G		T	L	N	G		V	V	G
#Entropy_Ratio	BBC1	2.1	1.9	0.9	1.3	1.7	0.8	0.8	0.9	1.1	1.3	1.4	1.9	1.4	2	2.1	2	1.5	1	1.4	1.9	1	1.3	1	0.7	1.6	1.3	1.3	1.2	1.1	1.5	2.1	2.3	2.5	1.4	1.9	1	1.2	1.1	1.6	1.2	1.2	1.5	2.6	0.8	1.1	1.2	1.5	1
#Paralog_Entropy	BBC1	4.8	4.6	3.7	2.2	4.1	1	2.1	1.4	3.4	1.3	5	3.8	4.3	4.5	4.4	4.1	1.9	1.2	3.3	2.2	4.9	4.9	2	1.4	3.7	1.3	4.5	1.2	2.1	4.6	4.5	5.1	4	4.3	2.9	1	2.1	4.5	2	3.3	3.7	4.3	4.6	4	4.6	4.3	4.9	1
#Ortholog_Entropy	BBC1	2.3	2.4	4	1.7	2.5	1.3	2.7	1.6	3.1	1	3.6	2	3	2.2	2.1	2.1	1.3	1.2	2.3	1.2	5	3.8	1.9	1.9	2.3	1	3.4	1	1.9	3.1	2.1	2.2	1.6	3.2	1.5	1	1.7	3.9	1.2	2.8	3	2.8	1.8	4.9	4.3	3.7	3.3	1
#ProteinNumber_S.Cerevisiae	BBC1	7	8	9	10	11	12	13	14	15	16	17	18	19	20	21	22	23	24	25	26	27	28	29	30	31	32	33	34	35	36	37	38	39	40	41	42	43	44	45	46	47	48	49	53	54	55	56	57
Saccharomyces_cerevisiae_0	BBC1	P	F	K	V	V	A	Q	F	P	Y	K	S	D	Y	E	D	D	L	N	F	E	K	D	Q	E	I	I	V	T	S	V	E	D	A	E	W	Y	F	G	E	Y	Q	D	D	V	I	E	G
Candida_glabrata_1	BBC1	P	F	K	V	V	A	S	F	P	Y	Q	S	E	Y	E	D	D	L	N	F	E	K	G	Q	V	I	T	V	T	N	I	E	D	D	E	W	Y	Y	G	E	Y	V	D	A	S	H	E	G
Cyberlindnera_fabianii_1	BBC1	P	F	W	T	K	A	L	Y	E	Y	K	S	D	Y	E	D	D	L	S	F	P	A	G	Q	V	I	Q	V	T	A	I	E	D	D	E	W	Y	S	G	T	Y	T	D	N	P	Q	S	G
Debaryomyces_hansenii_1	BBC1	P	F	K	V	K	A	I	F	E	Y	K	S	D	F	E	D	D	L	S	F	P	V	G	Q	L	I	T	V	T	E	V	E	D	E	E	W	Y	T	G	T	Y			N	G	K	S	G
Beauveria_bassiana_2	BBC1	P	F	R	V	K	A	L	F	E	Y	T	S	P	H	D	D	D	L	N	F	S	I	G	Q	V	I	T	V	T	D	E	E	D	V	E	W	Y	G	G	E	Y	V	D	V	K	Q	E	G
Chaetomium_thermophilum_2	BBC1	V	F	K	V	K	A	L	Y	D	Y	I	S	N	H	E	D	D	L	N	F	Y	E	G	Q	I	I	T	V	T	D	E	E	D	A	D	W	Y	G	G	E	Y	V	D	V	K	H	E	G
Arthroderma_benhamiae_3	BBC1	P	F	T	V	K	A	V	F	E	Y	T	S	E	H	E	D	D	L	N	F	S	I	G	Q	I	I	T	V	T	E	E	E	D	A	D	W	Y	Y	G	N	Y	T	N	A	K	Q	E	G
Aspergillus_fumigatus_3	BBC1	P	F	T	V	K	S	V	F	E	Y	T	S	D	H	D	D	D	L	N	F	S	I	G	Q	I	I	T	V	T	A	E	E	D	A	E	W	Y	Y	G	E	Y	T	N	V	K	V	E	G
Blumeria_graminis_4	BBC1	P	L	K	V	K	A	I	Y	E	Y	T	S	Q	H	E	D	D	L	H	F	S	C	G	Q	V	I	I	I	T	G	E	E	D	D	E	W	Y	S	G	E	Y	I	D	I	Q	H	K	G
Bipolaris_maydis_5	BBC1	M	Y	R	V	K	A	V	Y	D	Y	S	S	P	H	E	D	D	L	D	F	K	V	G	Q	I	I	T	V	T	E	E	E	G	A	D	W	Y	V	G	E	Y	T	D	T	K	H	D	G
Dactylellina_haptotyla_6	BBC1	P	Y	A	V	C	A	L	Y	D	Y	S	S	P	H	E	D	D	L	N	F	L	T	G	Q	K	I	K	V	T	E	E	E	S	A	E	W	L	H	G	E	Y	R	D	T	L	K	Q	G
Schizosaccharomyces_octosporus_7	BBC1	L	Y	R	V	V	A	V	F	P	F	R	S	S	F	T	D	D	L	E	F	D	P	G	Q	V	I	D	V	L	T	Q	Y	E	D	G	W	L	F	G	T	Y	V	D	V	P	K	Q	G
Pneumocystis_murina_7	BBC1	N	M	Q	C	Q	A	L	Y	D	Y	T	S	E	Y	P	E	D	L	K	F	N	A	G	Q	V	I	D	I	L	G	V	E	N	T	D	W	Y	I	G	Q	Y	I	D	Y	R	S	I	G
Puccinia_graminis_9	BBC1	P	Y	Q	A	R	A	M	M	R	F	K	A	Q		D	G	Q	F	V	L	G	S	N	Q	L	V	T	V	T	T	D	D	E	G	D	W	L	D	V	T	D	Q	D		G	R	S	G
Pseudozyma_hubeiensis_10	BBC1	P	Y	L	A	K	A	T	I	K	Y	K	S	P	H	K	Q	D	L	T	F	A	K	G	E	I	I	R	V	T	D	D	D	D	D	D	W	L	V	G	E	T	L	D	G	S	K	N	G
Ustilago_hordei_10	BBC1	P	Y	L	A	K	A	T	I	K	Y	K	S	P	H	K	Q	D	L	T	F	A	K	G	E	T	I	R	V	T	D	D	E	D	D	D	W	L	I	G	E	T	L	D	G	S	R	S	G
Tilletiaria_anomala_10	BBC1	P	C	L	A	V	A	R	L	K	Y	K	S	P	H	K	Q	D	L	T	F	A	K	G	E	K	I	R	V	Q	E	E	E	E	D	E	W	F	I	G	E	S	L	D	G	S	R	K	G
Mortierella_verticillata_11	BBC1	L	F	E	C	T	A	I	Y	P	Y	Q	S	N	E	D	R	Q	L	N	F	E	A	G	E	S	I	I	V	F	G	L	N	D	D	G	W	Y	F	G	K	K	V	G	K	E	I	T	G
Lichtheimia_corymbifera_11	BBC1	G	K	E	Y	V	T	Q	W	A	Y	T	G	Q	S	E	D	D	L	S	F	E	Q	D	E	T	I	I	V	L	N	D	S	D	P	D	W	W	Y	G	T	H	K	S	T	G	K	T	G
Mucor_circinelloides_11	BBC1				V	I	A	H	H	P	Y	E	A	T	R	D	D	E	I	S	F	V	K	D	E	V	I	K	V	T	D	D	S	D	P	D	W	W	V	G	K	K	K		D	G	S	L	G
Parasitella_parasitica_11	BBC1	N	N	L	R	R	A	T	Y	D	F	G	G	D	N	E	D	E	L	S	F	C	T	G	D	L	I	Q	V	V	E	E	V	D	E	G	W	W	L	G	E	V	T	D	T	V	R	R	G
Rhizopus_microsporus_11	BBC1	N	K	L	A	V	A	H	H	P	Y	E	A	Q	R	E	D	E	I	S	F	E	K	D	E	V	I	K	V	T	D	D	S	D	P	D	W	W	V	G	A	K	K		D	G	T	S	G
fungal_sp._11	BBC1	P	F	K	V	K	A	V	F	E	Y	A	S	G	H	D	D	D	L	N	F	P	N	G	Q	I	I	T	V	T	E	E	E	D	A	D	W	Y	I	G	E	Y	T	D	E	R	Q	T	G
#Entropy_Ratio	BEM1_a	2.2	1.6	3.1	2.2	3.4	0.8	1.2	0.4	1.6	1.3	1.7	1.3	1.5	1	1.4	0.8	1	1.2	1.2	1.9	1.4	2.6	2	1.4	3.1	0.9	3.5	1.2	1.2	1.6	1.5	2.3	0.8		0.9	0.8	1.7	2.6	2	1.1	2.5	3.6	2.1	1.4	1.4	1.6	2	1
#Paralog_Entropy	BEM1_a	4.8	4.6	3.7	2.2	4.1	1	2.1	1.4	3.4	1.3	5	3.8	4.3	4.5	4.4	4.1	1.9	1.2	3.3	2.2	4.9	4.9	2	1.4	3.7	1.3	4.5	1.2	2.1	4.6	4.5	5.1	4		2.9	1	2.1	4.5	2	3.3	3.7	4.3	4.6	4	4.6	4.3	4.9	1
#Ortholog_Entropy	BEM1_a	2.2	2.8	1.2	1	1.2	1.2	1.8	3.2	2.1	1	2.9	2.9	2.8	4.4	3.2	5.5	1.9	1	2.8	1.2	3.4	1.9	1	1	1.2	1.4	1.3	1	1.7	2.9	2.9	2.2	4.7		3.3	1.2	1.2	1.7	1	3.1	1.5	1.2	2.2	2.9	3.3	2.7	2.4	1
#ProteinNumber_S.Cerevisiae	BEM1_a	74	75	76	77	78	79	80	81	82	83	84	85	86	87	88	89	90	91	92	93	94	95	96	97	98	99	100	101	102	103	104	105	106		107	108	109	110	111	112	113	114	115	116	117	118	119	120
Saccharomyces_cerevisiae_0	BEM1_a	E	K	V	I	K	A	K	Y	S	Y	Q	A	Q	T	S	K	E	L	S	F	M	E	G	E	F	F	Y	V	S	G	D	E	K		D	W	Y	K	A	S	N	P	S	T	G	K	E	G
Candida_glabrata_1	BEM1_a	E	K	V	I	K	A	R	D	S	Y	K	A	K	R	A	N	E	L	S	F	N	K	G	E	F	F	Y	V	T	G	E	D	T		S	Y	Y	K	A	S	D	P	S	A	G	K	N	G
Cyberlindnera_fabianii_1	BEM1_a	K	K	V	I	K	A	L	F	D	Y	K	P	Q	G	P	G	E	L	E	F	S	K	G	D	F	F	H	V	I	E	D	D	P		E	W	Y	E	A	C	D	P	K	K	N	I	R	G
Debaryomyces_hansenii_1	BEM1_a	K	K	V	I	K	A	L	Y	D	Y	Q	P	Q	G	P	G	E	L	K	F	L	K	G	D	F	F	H	V	L	G	E	N	K		E	W	C	E	A	T	N	P	M	T	N	S	K	G
Beauveria_bassiana_2	BEM1_a	K	K	V	I	R	A	L	Y	D	Y	T	A	R	S	S	Q	E	L	S	F	S	V	G	D	F	F	H	V	I	E	D	D	P		D	W	Y	E	A	C	N	P	L	P	D	A	R	G
Chaetomium_thermophilum_2	BEM1_a	K	K	V	I	R	A	L	Y	D	Y	E	A	Q	G	P	G	E	L	S	F	S	R	G	D	F	F	H	V	I	E	N	D	P		E	W	Y	E	A	C	N	P	L	P	D	A	R	G
Arthroderma_benhamiae_3	BEM1_a	T	P	V	I	K	A	L	Y	D	Y	Q	P	S	P	N	R	E	L	A	F	S	K	G	D	F	F	H	V	I	E	D	D	Q		H	W	Y	E	A	C	N	P	F	P	N	A	R	G
Aspergillus_fumigatus_3	BEM1_a	K	K	V	I	K	A	L	Y	D	Y	Q	P	E	P	N	T	Q	L	A	F	S	K	G	D	F	F	H	V	I	E	D	D	L		D	W	Y	E	A	C	N	P	I	P	S	A	R	G
Blumeria_graminis_4	BEM1_a	K	K	V	I	R	A	L	Y	D	Y	E	A	Q	S	R	E	E	L	S	F	Q	K	G	D	F	F	H	V	I	E	N	D	S		N	W	Y	E	A	C	N	P	V	P	D	A	R	G
Bipolaris_maydis_5	BEM1_a	K	K	V	I	K	A	L	Y	D	Y	T	P	T	D	S	P	N	L	A	F	S	Q	G	D	F	L	H	V	V	E	D	D	S		D	W	Y	E	A	C	N	P	L	H	G	T	R	G
Dactylellina_haptotyla_6	BEM1_a	R	N	V	I	K	A	I	R	D	Y	K	P			N	A	G	L	A	F	S	K	G	D	F	F	H	V	V	E	D	D	P		D	Y	Y	E	A	C	N	P	T		H	A	Q	G
Schizosaccharomyces_octosporus_7	BEM1_a	R	K	V	V	R	A	L	Y	D	Y	T	A	R	K	A	S	E	I	S	F	T	K	G	D	F	F	H	V	I	E	N	D	E		R	W	Y	E	V	C	N	P	A	A	G	T	H	G
Pneumocystis_murina_7	BEM1_a	K	N	V	I	K	A	L	Y	D	Y	V	P	Q	S	S	V	E	L	G	F	C	K	G	D	F	F	Y	L	I	E	N	D	E		N	W	Y	E	A	Y	N	P	A	T	N	A	H	G
Agaricus_bisporus_8	BEM1_a	V	F	Y	A	I	V	Q	H	D	F	Q	A	E	R	Q	D	E	L	E	A	K	R	G	D	A	I	T	V	V		S	N	R		E	W	F	V	A	K	P	I	R	L	G	R	P	G
Fomitopsis_pinicola_8	BEM1_a	K	K	V	I	R	A	L	S	S	Y	K	S	T	A	P	Q	E	L	S	F	E	K	G	D	F	F	H	V	L	N	S	Q	G		L	W	Y	E	A	H	N	P	M	T	G	A	R	G
Gloeophyllum_trabeum_8	BEM1_a	Q	K	V	I	R	A	T	S	S	Y	K	S	Q	A	P	Q	E	L	S	F	Q	K	G	D	F	F	Y	I	F	D	S	P	G		A	Y	Y	E	A	H	N	P	V	S	G	A	R	G
Paxillus_rubicundulus_8	BEM1_a	Q	K	V	I	R	A	L	A	P	F	R	P	Q	A	P	Q	Q	L	P	F	Q	K	G	D	F	F	Y	V	T	D	N	D	S		P	W	Y	E	A	H	N	P	V	T	G	A	R	G
Mixia_osmundae_9	BEM1_a	K	M	V	V	R	S	I	R	P	Y	R	A	R	T	P	Q	E	I	S	F	E	E	G	D	F	F	H	V	V	A	D	A	E		D	W	Y	D	A	A	N	P	S	T	G	M	R	G
Melampsora_larici-populina_9	BEM1_a	T	M	V	I	R	A	I	S	N	Y	K	A	K	R	I	V	E	I	S	F	Q	K	G	D	F	F	H	V	V	D	S	E	G		D	W	F	E	A	S	N	P	A	T	G	A	R	G
Pseudozyma_hubeiensis_10	BEM1_a	K	L	V	I	R	A	I	R	D	Y	K	S	A	S	P	H	E	L	S	F	H	K	G	D	F	F	H	V	I	A	P	N	A		D	W	F	E	A	S	N	P	M	T	N	A	R	G
Ustilago_hordei_10	BEM1_a	R	L	V	I	R	A	I	R	D	Y	R	S	S	S	P	H	E	L	S	F	H	K	G	D	F	F	H	V	I	A	P	N	A		E	W	F	Q	A	S	N	P	M	T	N	A	R	G
Melanopsichium_pennsylvanicum_10	BEM1_a	K	L	V	I	R	A	I	R	D	Y	R	S	S	S	P	H	E	L	S	F	H	K	G	D	F	F	H	V	I	A	P	N	A		E	W	F	E	A	S	N	P	M	T	N	A	R	G
Sporisorium_reilianum_10	BEM1_a	K	L	V	I	R	A	I	R	D	Y	R	S	S	S	P	H	E	L	S	F	H	K	G	D	F	F	H	V	I	A	P	D	A		E	W	F	E	A	S	N	P	M	T	N	A	R	G
Mortierella_verticillata_11	BEM1_a	R	K	V	I	K	A	L	Y	D	Y	K	S	Q	Q	A	E	E	L	S	F	N	K	G	E	F	F	Y	V	I	E	D	D	E		D	W	F	E	A	S	N	P	V	S	G	E	R	G
Lichtheimia_corymbifera_11	BEM1_a	K	K	I	I	K	A	L	Y	D	Y	Q	A	Q	R	A	H	E	L	S	F	A	R	G	D	F	F	H	V	I	E	N	D	D		Q	W	F	E	A	C	N	P	A	T	N	S	R	G
Mucor_circinelloides_11	BEM1_a	K	K	V	I	K	A	L	Y	D	Y	N	A	Q	S	P	N	E	L	S	F	A	R	G	D	F	F	L	V	T	E	G	D	A		S	F	Y	E	A	F	N	P	I	T	N	S	R	G
Rhizophagus_irregularis_11	BEM1_a	K	K	V	I	K	A	L	Y	D	Y	D	A	N	G	P	K	E	L	S	F	S	K	G	D	F	F	H	V	V	E	N	D	P		D	W	Y	E	A	C	N	P	A	T	N	K	Q	G
fungal_sp._11	BEM1_a	K	R	V	I	K	A	L	Y	D	Y	N	A	P	T	P	P	H	L	S	F	S	Q	G	D	F	L	H	V	V	E	N	D	E		D	W	Y	E	A	C	N	P	L	Q	Q	T	R	G
Batrachochytrium_dendrobatidis_11	BEM1_a	K	K	V	V	R	A	N	A	N	Y	T	A	R	F	A	G	E	L	S	F	A	K	G	D	F	F	Y	V	I	R	P	D	G		L	N	Y	E	V	I	N	P	I	Q	R	I	R	G
#Entropy_Ratio	BEM1_b	1.5	3.1	3.1	1	4.1	0.8	0.8	1.2	2.9	1.3	1.2	3.2	3.6	3.7	1.4	3.4	1.9	1.2	2.2	1.5	2.1	1.9	2	1.4	1.1	1.1	2.3	1.2	2.1	3.8	2.2	3	3	1.1	2.4	1	1.6	4.5	2	2.7	3.7	4.3	2.7	4	3.8	2.8	4.9	1
#Paralog_Entropy	BEM1_b	4.8	4.6	3.7	2.2	4.1	1	2.1	1.4	3.4	1.3	5	3.8	4.3	4.5	4.4	4.1	1.9	1.2	3.3	2.2	4.9	4.9	2	1.4	3.7	1.3	4.5	1.2	2.1	4.6	4.5	5.1	4	4.3	2.9	1	2.1	4.5	2	3.3	3.7	4.3	4.6	4	4.6	4.3	4.9	1
#Ortholog_Entropy	BEM1_b	3.1	1.5	1.2	2.2	1	1.3	2.5	1.2	1.2	1	4.2	1.2	1.2	1.2	3.2	1.2	1	1	1.5	1.5	2.3	2.5	1	1	3.3	1.2	2	1	1	1.2	2	1.7	1.3	4.1	1.2	1	1.3	1	1	1.2	1	1	1.7	1	1.2	1.5	1	1
#ProteinNumber_S.Cerevisiae	BEM1_b	157	158	159	160	161	162	163	164	165	166	167	168	169	170	171	172	173	174	175	176	177	178	179	180	181	182	183	184	185	186	187	188	189	190	191	192	193	194	195	196	197	198	199	201	202	203	204	205
Saccharomyces_cerevisiae_0	BEM1_b	S	L	Y	A	I	V	L	Y	D	F	K	A	E	K	A	D	E	L	T	T	Y	V	G	E	N	L	F	I	C	A	H	H	N	C	E	W	F	I	A	K	P	I	G	L	G	G	P	G
Candida_glabrata_1	BEM1_b	T	L	Y	A	I	V	L	Y	D	F	K	A	E	K	S	D	E	L	D	T	F	V	G	E	N	L	F	I	C	A	H	H	N	Y	E	W	F	I	A	K	P	I	G	L	G	G	P	G
Cyberlindnera_fabianii_1	BEM1_b	A	L	Y	A	I	V	L	Y	E	F	K	A	E	R	S	D	E	L	D	V	N	A	G	E	N	I	I	L	C	A	H	H	N	Y	E	W	F	I	A	K	P	I	D	L	G	G	P	G
Debaryomyces_hansenii_1	BEM1_b	T	L	Y	A	V	T	L	Y	E	F	K	A	E	R	E	D	E	L	D	I	I	P	G	E	N	L	I	I	C	A	H	H	A	F	E	W	F	I	A	K	P	I	N	L	G	G	P	G
Beauveria_bassiana_2	BEM1_b	M	V	Y	G	I	V	M	Y	D	F	V	A	E	R	A	D	E	L	N	A	K	A	G	E	A	I	I	V	I	A	Q	S	N	P	E	W	F	V	A	K	P	I	G	L	G	G	P	G
Chaetomium_thermophilum_2	BEM1_b	M	V	Y	G	V	V	M	Y	D	F	H	A	E	R	A	D	E	L	E	A	K	A	G	E	A	I	I	V	I	A	Q	S	N	P	E	W	F	V	A	K	P	I	G	L	G	G	P	G
Arthroderma_benhamiae_3	BEM1_b	M	V	Y	G	I	V	M	Y	D	F	N	A	E	R	P	D	E	L	E	A	K	A	G	E	A	I	I	V	I	A	Q	S	N	P	E	W	F	V	A	K	P	I	G	L	G	G	P	G
Aspergillus_fumigatus_3	BEM1_b	M	V	Y	G	I	V	Q	Y	D	F	Q	A	E	R	P	D	E	L	D	A	K	A	G	E	A	I	I	V	I	A	Q	S	N	P	E	W	F	V	A	K	P	I	G	L	G	G	P	G
Blumeria_graminis_4	BEM1_b	M	V	Y	G	I	V	M	Y	D	F	V	S	E	R	P	D	E	L	D	A	K	A	G	E	A	I	I	V	I	A	Q	S	N	P	E	W	F	V	A	K	P	I	G	L	G	G	P	G
Bipolaris_maydis_5	BEM1_b	M	V	Y	G	V	V	I	Y	D	F	H	A	E	R	P	D	E	L	E	A	K	E	G	E	A	I	I	V	I	A	Q	S	N	P	E	W	F	V	A	K	P	I	T	L	G	G	P	G
Dactylellina_haptotyla_6	BEM1_b	P	L	Y	G	I	V	V	Y	D	F	H	A	E	R	P	D	E	L	Q	A	T	A	G	E	A	I	I	V	I	A	Q	S	N	A	E	W	F	L	A	K	P	I	G	L	G	G	P	G
Schizosaccharomyces_octosporus_7	BEM1_b	P	L	F	G	V	V	Q	F	D	F	V	A	E	R	P	D	E	L	D	A	K	A	G	E	T	I	I	I	I	A	R	S	N	H	E	W	L	V	A	K	P	I	G	L	G	G	P	G
Pneumocystis_murina_7	BEM1_b	S	L	Y	G	I	V	R	Y	D	F	H	A	E	R	P	D	E	L	E	A	Q	A	G	E	A	I	I	V	I	A	Q	S	N	H	E	W	F	V	A	K	P	I	G	L	G	G	P	G
Agaricus_bisporus_8	BEM1_b	V	F	Y	A	I	V	Q	H	D	F	Q	A	E	R	Q	D	E	L	E	A	K	R	G	D	A	I	T	V	V	A	Q	S	N	R	E	W	F	V	A	K	P	I	G	L	G	R	P	G
Fomitopsis_pinicola_8	BEM1_b	A	F	Y	A	V	V	L	H	D	F	I	A	E	R	A	D	E	L	D	A	K	T	G	D	P	I	T	V	V	A	Q	S	N	R	E	W	F	V	A	K	P	I	G	L	G	R	P	G
Gloeophyllum_trabeum_8	BEM1_b	V	F	Y	A	V	V	M	H	D	F	T	A	E	R	A	D	E	L	D	A	K	A	G	D	P	I	S	V	V	A	Q	S	N	R	E	W	F	V	A	K	P	I	G	L	G	R	P	G
Paxillus_rubicundulus_8	BEM1_b	V	F	Y	A	V	V	L	H	D	F	V	A	E	R	A	D	E	L	D	A	K	A	G	D	P	I	S	V	V	A	Q	S	N	R	E	W	F	V	A	K	P	I	G	L	G	R	P	G
Mixia_osmundae_9	BEM1_b	P	L	Y	G	V	V	Q	Y	D	F	K	A	E	R	S	D	E	L	D	A	K	R	G	E	P	L	I	I	I	A	Q	S	N	H	E	W	F	V	A	K	P	I	G	L	G	G	P	G
Melampsora_larici-populina_9	BEM1_b	P	L	Y	G	V	V	Q	H	D	F	V	A	E	R	P	D	E	L	D	A	K	R	G	E	P	I	I	V	I	A	Q	S	N	H	E	W	F	V	A	K	P	I	G	L	G	G	P	G
Pseudozyma_hubeiensis_10	BEM1_b	G	L	Y	A	V	V	K	Y	D	F	L	A	E	R	A	D	E	L	E	A	K	A	G	E	S	I	I	V	I	A	Q	S	N	F	E	W	F	V	A	K	P	I	G	L	G	G	P	G
Ustilago_hordei_10	BEM1_b	G	L	Y	A	V	V	K	Y	D	F	L	A	E	R	A	D	E	L	E	A	K	A	G	E	S	I	I	V	I	A	Q	S	N	F	E	W	F	V	A	K	P	I	G	L	G	G	P	G
Melanopsichium_pennsylvanicum_10	BEM1_b	G	L	Y	A	V	V	K	Y	D	F	L	A	E	R	A	D	E	L	E	A	K	A	G	E	S	I	I	V	I	A	Q	S	N	F	E	W	F	V	A	K	P	I	G	L	G	G	P	G
Sporisorium_reilianum_10	BEM1_b	G	L	Y	A	V	V	K	Y	D	F	I	A	E	R	A	D	E	L	E	A	K	A	G	E	S	I	I	V	I	A	Q	S	N	F	E	W	F	V	A	K	P	I	G	L	G	G	P	G
Mortierella_verticillata_11	BEM1_b	P	L	Y	G	I	V	L	Y	D	F	G	A	E	R	P	D	E	L	D	A	K	V	G	D	A	I	L	V	I	A	Q	S	N	E	E	W	Y	V	A	K	P	I	G	L	G	G	P	G
Lichtheimia_corymbifera_11	BEM1_b	P	L	Y	G	V	V	L	Y	D	F	Q	A	E	R	S	D	E	L	D	A	K	A	G	E	P	I	I	V	I	A	Q	S	N	V	E	W	F	V	A	K	P	I	G	L	G	G	P	G
Mucor_circinelloides_11	BEM1_b	P	L	Y	G	I	V	L	Y	D	F	Q	A	E	R	S	D	E	L	D	A	K	A	G	E	P	I	I	I	I	A	Q	S	N	A	E	W	F	V	A	K	P	I	G	L	G	G	P	G
Rhizophagus_irregularis_11	BEM1_b	P	L	Y	G	I	V	L	Y	D	F	V	A	E	R	P	D	E	L	D	A	K	A	G	E	P	I	I	V	I	A	Q	S	N	H	E	W	F	V	A	K	P	I	G	L	G	G	P	G
fungal_sp._11	BEM1_b	M	V	Y	G	I	V	A	F	D	F	H	A	E	R	P	D	E	L	D	A	K	E	G	E	A	I	I	V	I	A	Q	S	N	P	E	W	F	V	A	K	P	I	T	L	G	G	P	G
Batrachochytrium_dendrobatidis_11	BEM1_b	K	V	V	R	A	N		A	N	Y	T	A	R	F	A	G	E	L	S	F	A	K	G	D	F	F	Y	V	I	N	E	D	G	L	N	Y	E	V	I	N	P	I	Q	I	R			G
#Entropy_Ratio	BOI1	1.3	1.3	0.9	1.3	1.4	0.8	1.7	0.6	1.6	1.3	1.3	1.7	1.5	1.5	1.4	4.1	1.9	1.2	1.3	1.1	1.6	1.7	1.5	0.9	1.3	1.1	1.6	1.2	1.6	1.8	2	4.2	2.1	4.3	2.4	1	1.7	1.1	1.6	1.6	1.9		1.1	1.1	2.1	0.9	1.3	1
#Paralog_Entropy	BOI1	4.8	4.6	3.7	2.2	4.1	1	2.1	1.4	3.4	1.3	5	3.8	4.3	4.5	4.4	4.1	1.9	1.2	3.3	2.2	4.9	4.9	2	1.4	3.7	1.3	4.5	1.2	2.1	4.6	4.5	5.1	4	4.3	2.9	1	2.1	4.5	2	3.3	3.7	4.3	4.6	4	4.6	4.3	4.9	1
#Ortholog_Entropy	BOI1	3.7	3.4	4.3	1.7	2.9	1.2	1.2	2.3	2.2	1	3.8	2.3	2.8	3	3.2	1	1	1	2.5	2	3	2.8	1.3	1.5	2.9	1.2	2.8	1	1.3	2.6	2.2	1.2	1.9	1	1.2	1	1.2	4	1.2	2.1	2		4.4	3.6	2.2	4.5	3.6	1
#ProteinNumber_S.Cerevisiae	BOI1	15	16	17	18	19	20	21	22	23	24	25	26	27	28	29	30	31	32	33	34	35	36	37	38	39	40	41	42	43	44	45	46	47	51	52	53	54	55	56	57	58	59	60	61	62	63	64	65
Saccharomyces_cerevisiae_0	BOI1	F	P	L	Y	I	A	V	N	Q	Y	S	K	R	M	E	D	E	L	N	M	K	P	G	D	K	I	K	V	I	T	D	D	G	D	G	W	Y	Y	G	R	N	L	R	T	K	E	E	G
Candida_glabrata_1	BOI1	V	P	V	Y	V	C	V	N	E	Y	R	R	R	M	E	D	E	I	D	M	K	P	G	D	K	I	E	V	L	M	D	D	G	D	G	W	Y	Q	G	K	N	L	R	T	A	Q	V	G
Cyberlindnera_fabianii_1	BOI1	G	A	V	Y	Q	V	I	K	E	F	N	A	R	L	E	D	E	L	T	L	R	L	G	D	K	V	E	V	I	S	D	D	K	D	G	W	Y	M	G	K	S	L	S	T	G	S	V	G
Debaryomyces_hansenii_1	BOI1	G	S	V	Y	L	C	I	K	Q	F	N	A	R	L	G	D	E	L	S	L	K	I	G	D	K	V	E	V	L	A	D	D	S	D	G	W	Y	M	G	K	N	L	L	T	E	E	V	G
Beauveria_bassiana_2	BOI1	G	D	T	L	I	V	I	H	D	F	H	A	R	S	S	D	E	L	S	L	G	K	G	D	R	V	E	L	I	E	R	D	D	D	G	W	F	L	G	R	H	L	L	N	G	N	T	G
Chaetomium_thermophilum_2	BOI1	G	D	I	L	I	V	I	H	D	F	Q	A	R	S	S	D	E	L	T	M	S	K	G	D	R	I	E	L	L	E	R	D	D	D	G	W	F	L	G	R	H	T	G	N	G	N	T	G
Arthroderma_benhamiae_3	BOI1							T	N	D	F	D	A	R	G	A	D	E	L	T	L	R	R	G	D	K	V	E	L	L	E	L	D	E	D	G	W	Y	L	G	R	H	V	T	E	N	R	T	G
Aspergillus_fumigatus_3	BOI1		D	F	L	L	V	V	H	D	F	D	A	R	G	T	D	E	L	T	L	R	R	G	E	K	I	E	L	I	E	L	D	E	D	G	W	Y	L	G	K	D	V	R	T	G	T	T	G
Blumeria_graminis_4	BOI1	R	P	E	P				D	D	F	S	A	R	S	S	D	E	L	S	L	A	K	G	D	R	V	E	L	I	E	R	D	D	D	G	W	Y	L	G	R	H	L	N	K	G	N	S	G
Bipolaris_maydis_5	BOI1	G	D	T	L	V	V	V	H	E	F	V	A	R	S	P	D	E	L	S	L	R	R	G	D	R	I	E	L	I	E	R	D	D	D	G	W	F	L	G	K	N	T	E	T	G	E	N	G
Dactylellina_haptotyla_6	BOI1	L	E	Y	L	R	V	L	H	D	F	D	A	R	S	P	D	E	L	S	L	K	K	N	A	K	I	E	L	L	E	R	D	E	D	G	W	F	L	G	R	D	P	E	S	G	K	V	G
Schizosaccharomyces_octosporus_7	BOI1	E	R	F	V	V	A	L	H	S	F	P	G	K	S	S	D	E	L	P	L	I	E	G	N	K	Y	L	L	I	K	M	D	E	D	G	W	W	E	A	E	D		Q	E	G	N	R	G
Pneumocystis_murina_7	BOI1	E	N	L	V	F	A	L	H	D	F	E	A	V	S	P	E	D	L	P	L	K	R	G	E	Q	I	F	V	L	K	K	D	E	D	G	W	W	E	G	Q	N		M	E	G	R	K	G
Agaricus_bisporus_8	BOI1		E	Y	V	Y	A	L	H	D	F	L	P	E	N	D	D	E	V	T	F	K	A	G	E	R	V	E	V	V	E	K	D	D	D	G	W	W	Q	G	R	N		L	D	G	K	V	G
Fomitopsis_pinicola_8	BOI1		D	Y	V	Y	A	L	H	E	F	T	P	E	N	P	D	E	I	P	L	K	V	G	D	K	I	E	V	I	E	R	D	D	D	G	W	W	K	G	R	N		P	A	G	E	A	G
Gloeophyllum_trabeum_8	BOI1		E	Y	V	Y	A	L	H	D	F	A	P	E	H	D	D	E	V	P	F	R	A	G	E	R	I	E	V	L	E	K	D	D	D	G	W	W	Q	G	R	N		L	A	G	Q	T	G
Paxillus_rubicundulus_8	BOI1		E	Y	V	Y	A	L	H	D	F	L	P	E	H	E	D	E	I	T	F	L	A	G	Q	P	I	E	V	I	E	R	D	D	D	G	W	W	Q	G	R	N		V	T	G	K	I	G
Mixia_osmundae_9	BOI1		T	V	V	Y	G	L	H	A	F	D	A	E	N	P	D	E	I	S	F	I	A	G	E	R	I	D	V	V	E	R	D	D	D	G	W	W	Q	G	R	N		A	A	G	Q	V	G
Melampsora_larici-populina_9	BOI1	L	I	T	V	Y	A	I	H	D	F	Q	A	E	N	P	D	E	L	S	F	S	A	G	E	P	I	D	V	T	E	K	D	D	D	G	W	W	Q	G	R	N		T	K	G	A	Y	G
Pseudozyma_hubeiensis_10	BOI1	V	D	R	V	W	A	L	H	D	F	E	A	E	N	P	D	E	V	S	F	K	A	G	E	S	I	L	V	V	E	K	D	D	D	G	W	W	Q	G	T	N		E	K	G	H	T	G
Ustilago_hordei_10	BOI1	V	D	R	V	W	A	L	H	D	F	E	A	E	N	P	D	E	V	S	F	K	A	G	E	C	I	F	V	V	E	K	D	D	D	G	W	W	Q	G	T	N		Q	S	G	H	T	G
Melanopsichium_pennsylvanicum_10	BOI1	V	D	R	V	W	A	L	H	D	F	E	A	E	N	P	D	E	V	S	F	K	A	G	E	C	I	L	V	V	E	K	D	D	D	G	W	W	Q	G	T	N		E	N	G	H	T	G
Sporisorium_reilianum_10	BOI1	V	D	R	V	W	A	L	H	D	F	E	A	E	N	P	D	E	V	S	F	K	A	G	E	C	I	L	V	V	E	K	D	D	D	G	W	W	Q	G	T	N		E	S	G	H	T	G
Mortierella_verticillata_11	BOI1		E	T	V	W	A	I	H	N	F	E	A	E	A	D	D	E	I	S	F	H	I	G	E	P	I	I	I	T	Q	K	D	E	D	G	W	W	E	G	T	N		V	R	G	E	T	G
Lichtheimia_corymbifera_11	BOI1	L	E	T	V	Y	A	I	H	H	F	E	A	E	N	P	D	E	I	A	F	A	V	G	E	P	I	I	V	L	E	K	D	D	D	G	W	W	Q	G	R	N		V	K	G	E	I	G
Mucor_circinelloides_11	BOI1	L	E	T	V	Y	A	V	H	N	F	E	A	E	N	D	D	E	L	S	F	Q	I	G	E	K	V	F	V	I	Q	K	D	D	D	G	W	W	K	G	E	N		I	R	G	Q	I	G
Rhizophagus_irregularis_11	BOI1	L	E	T	V	Y	A	I	H	S	F	E	A	E	N	D	D	E	I	P	F	Q	V	G	E	P	I	I	I	L	E	K	D	D	D	S	W	W	K	G	K	N		I	H	G	Q	I	G
Batrachochytrium_dendrobatidis_11	BOI1	E	M	C	V	R	A	C	D	D	Y	D	R	V	M	E	D	E	I	E	L	R	V	D	D	I	I	V	V	L	Q				D	G	W	A	F	G	R	N	V	S	T	S	A	E	G
Rozella_allomycis_11	BOI1	D	R	V	V	R	A	I	F	E	Y	S	K	Q	D	Q	E	E	I	D	L	R	E	G	D				I	L	Q	V	N	S	D	P	W	Y	Q	G	K	N	E	R	T	N	L	R	G
#Entropy_Ratio	BOI2		1.5	1	1.5	1.5	0.8	1.7	0.7	1.5	1.3	1.4	1.7	1.5	1.5	1.4	4.1	1.9	1.2	1.3	1.1	1.6	1.5	1.5	0.9	1.2	1.1	1.5	1.2	1.6	1.9	2	4.2	2.3	4.3	2.4	1	1.7	1.1	1.6	1.7	1.9		1.1	1.1	2.3	0.9	1.3	1
#Paralog_Entropy	BOI2	4.8	4.6	3.7	2.2	4.1	1	2.1	1.4	3.4	1.3	5	3.8	4.3	4.5	4.4	4.1	1.9	1.2	3.3	2.2	4.9	4.9	2	1.4	3.7	1.3	4.5	1.2	2.1	4.6	4.5	5.1	4	4.3	2.9	1	2.1	4.5	2	3.3	3.7	4.3	4.6	4	4.6	4.3	4.9	1
#Ortholog_Entropy	BOI2		3.1	3.8	1.5	2.7	1.2	1.2	2.1	2.3	1	3.6	2.3	2.8	3	3.2	1	1	1	2.6	2	3	3.2	1.3	1.5	3.1	1.2	3.1	1	1.3	2.4	2.2	1.2	1.7	1	1.2	1	1.2	4	1.2	1.9	2		4.4	3.7	2	4.6	3.7	1
#ProteinNumber_S.Cerevisiae	BOI2	45	46	47	48	49	50	51	52	53	54	55	56	57	58	59	60	61	62	63	64	65	66	67	68	69	70	71	72	73	74	75	76	77	81	82	83	84	85	86	87	88	89	90	91	92	93	94	95
Saccharomyces_cerevisiae_0	BOI2	F	P	M	Y	I	A	I	N	E	Y	F	K	R	M	E	D	E	L	D	M	K	P	G	D	K	I	K	V	I	T	D	D	E	D	G	W	Y	F	G	R	N	L	R	T	N	E	E	G
Candida_glabrata_1	BOI2	F	P	L	Y	I	A	I	N	A	Y	T	K	R	M	E	D	E	L	D	M	N	P	G	D	K	I	Q	V	I	N	D	D	G	D	G	W	F	Y	G	R	N	L	R	T	K	E	E	G
Cyberlindnera_fabianii_1	BOI2		A	V	Y	Q	V	I	K	E	F	N	A	R	L	E	D	E	L	T	L	R	L	G	D	K	V	E	V	I	S	D	D	K	D	G	W	Y	M	G	K	S	L	S	T	G	S	V	G
Debaryomyces_hansenii_1	BOI2		S	V	Y	L	C	I	K	Q	F	N	A	R	L	G	D	E	L	S	L	K	I	G	D	K	V	E	V	L	A	D	D	S	D	G	W	Y	M	G	K	N	L	L	T	E	E	V	G
Beauveria_bassiana_2	BOI2	G	D	T	L	I	V	I	H	D	F	H	A	R	S	S	D	E	L	S	L	G	K	G	D	R	V	E	L	I	E	R	D	D	D	G	W	F	L	G	R	H	L	L	N	G	N	T	G
Chaetomium_thermophilum_2	BOI2	G	D	I	L	I	V	I	H	D	F	Q	A	R	S	S	D	E	L	T	M	S	K	G	D	R	I	E	L	L	E	R	D	D	D	G	W	F	L	G	R	H	T	G	N	G	N	T	G
Arthroderma_benhamiae_3	BOI2							T	N	D	F	D	A	R	G	A	D	E	L	T	L	R	R	G	D	K	V	E	L	L	E	L	D	E	D	G	W	Y	L	G	R	H	V	T	E	N	R	T	G
Aspergillus_fumigatus_3	BOI2		D	F	L	L	V	V	H	D	F	D	A	R	G	T	D	E	L	T	L	R	R	G	E	K	I	E	L	I	E	L	D	E	D	G	W	Y	L	G	K	D	V	R	T	G	T	T	G
Blumeria_graminis_4	BOI2									D	F	S	A	R	S	S	D	E	L	S	L	A	K	G	D	R	V	E	L	I	E	R	D	D	D	G	W	Y	L	G	R	H	L	N	K	G	N	S	G
Bipolaris_maydis_5	BOI2		D	T	L	V	V	V	H	E	F	V	A	R	S	P	D	E	L	S	L	R	R	G	D	R	I	E	L	I	E	R	D	D	D	G	W	F	L	G	K	N	T	E	T	G	E	N	G
Dactylellina_haptotyla_6	BOI2						V	L	H	D	F	D	A	R	S	P	D	E	L	S	L	K	K	N	A	K	I	E	L	L	E	R	D	E	D	G	W	F	L	G	R	D	P	E	S	G	K	V	G
Schizosaccharomyces_octosporus_7	BOI2			F	V	V	A	L	H	S	F	P	G	K	S	S	D	E	L	P	L	I	E	G	N	K	Y	L	L	I	K	M	D	E	D	G	W	W	E	A	E	D		Q	E	G	N	R	G
Pneumocystis_murina_7	BOI2			L	V	F	A	L	H	D	F	E	A	V	S	P	E	D	L	P	L	K	R	G	E	Q	I	F	V	L	K	K	D	E	D	G	W	W	E	G	Q	N		M	E	G	R	K	G
Agaricus_bisporus_8	BOI2			Y	V	Y	A	L	H	D	F	L	P	E	N	D	D	E	V	T	F	K	A	G	E	R	V	E	V	V	E	K	D	D	D	G	W	W	Q	G	R	N		L	D	G	K	V	G
Fomitopsis_pinicola_8	BOI2			Y	V	Y	A	L	H	E	F	T	P	E	N	P	D	E	I	P	L	K	V	G	D	K	I	E	V	I	E	R	D	D	D	G	W	W	K	G	R	N		P	A	G	E	A	G
Gloeophyllum_trabeum_8	BOI2			Y	V	Y	A	L	H	D	F	A	P	E	H	D	D	E	V	P	F	R	A	G	E	R	I	E	V	L	E	K	D	D	D	G	W	W	Q	G	R	N		L	A	G	Q	T	G
Paxillus_rubicundulus_8	BOI2			Y	V	Y	A	L	H	D	F	L	P	E	H	E	D	E	I	T	F	L	A	G	Q	P	I	E	V	I	E	R	D	D	D	G	W	W	Q	G	R	N		V	T	G	K	I	G
Mixia_osmundae_9	BOI2			V	V	Y	G	L	H	A	F	D	A	E	N	P	D	E	I	S	F	I	A	G	E	R	I	D	V	V	E	R	D	D	D	G	W	W	Q	G	R	N		A	A	G	Q	V	G
Melampsora_larici-populina_9	BOI2	L	I	T	V	Y	A	I	H	D	F	Q	A	E	N	P	D	E	L	S	F	S	A	G	E	P	I	D	V	T	E	K	D	D	D	G	W	W	Q	G	R	N		T	K	G	A	Y	G
Pseudozyma_hubeiensis_10	BOI2	V	D	R	V	W	A	L	H	D	F	E	A	E	N	P	D	E	V	S	F	K	A	G	E	S	I	L	V	V	E	K	D	D	D	G	W	W	Q	G	T	N		E	K	G	H	T	G
Ustilago_hordei_10	BOI2	V	D	R	V	W	A	L	H	D	F	E	A	E	N	P	D	E	V	S	F	K	A	G	E	C	I	F	V	V	E	K	D	D	D	G	W	W	Q	G	T	N		Q	S	G	H	T	G
Melanopsichium_pennsylvanicum_10	BOI2	V	D	R	V	W	A	L	H	D	F	E	A	E	N	P	D	E	V	S	F	K	A	G	E	C	I	L	V	V	E	K	D	D	D	G	W	W	Q	G	T	N		E	N	G	H	T	G
Sporisorium_reilianum_10	BOI2	V	D	R	V	W	A	L	H	D	F	E	A	E	N	P	D	E	V	S	F	K	A	G	E	C	I	L	V	V	E	K	D	D	D	G	W	W	Q	G	T	N		E	S	G	H	T	G
Mortierella_verticillata_11	BOI2		E	T	V	W	A	I	H	N	F	E	A	E	A	D	D	E	I	S	F	H	I	G	E	P	I	I	I	T	Q	K	D	E	D	G	W	W	E	G	T	N		V	R	G	E	T	G
Lichtheimia_corymbifera_11	BOI2	L	E	T	V	Y	A	I	H	H	F	E	A	E	N	P	D	E	I	A	F	A	V	G	E	P	I	I	V	L	E	K	D	D	D	G	W	W	Q	G	R	N		V	K	G	E	I	G
Mucor_circinelloides_11	BOI2	P	D	I	V	Y	A	I	H	N	F	E	A	E	N	E	D	E	V	T	F	R	Y	G	E	P	I	V	I	L	E	K	D	D	D	G	W	W	Q	G	R	N		T	L	G	Q	T	G
Rhizophagus_irregularis_11	BOI2	L	E	T	V	Y	A	I	H	S	F	E	A	E	N	D	D	E	I	P	F	Q	V	G	E	P	I	I	I	L	E	K	D	D	D	S	W	W	K	G	K	N		I	H	G	Q	I	G
Batrachochytrium_dendrobatidis_11	BOI2	E	M	C	V	R	A	C	D	D	Y	D	R	V	M	E	D	E	I	E	L	R	V	D	D	I	I	V	V	L	Q				D	G	W	A	F	G	R	N	V	S	T	S	A	E	G
Rozella_allomycis_11	BOI2		R	V	V	R	A	I	F	E	Y	S	K	Q	D	Q	E	E	I	D	L	R	E	G	D				I	L	Q	V	N	S	D	P	W	Y	Q	G	K	N	E	R	T	N	L	R	G
#Entropy_Ratio	BUD14	2.8	2.5	1.4	1.9	4.1	0.7	1.7	1.1	1.7	1.3	2.8	2.5	2.5	2.6	2.8	2.8	1.3	1.2	2.7	2.2	1.2	3.7	1	0.9	1.3	1.3	1.6	1.2	2.1	3.1	4.5	4.2	2.6	3.1	2.9	1	1.7	4.5	2	3.3	2.2	3.3	2.7	1.8	1.8	1.3	4.9	1
#Paralog_Entropy	BUD14	4.8	4.6	3.7	2.2	4.1	1	2.1	1.4	3.4	1.3	5	3.8	4.3	4.5	4.4	4.1	1.9	1.2	3.3	2.2	4.9	4.9	2	1.4	3.7	1.3	4.5	1.2	2.1	4.6	4.5	5.1	4	4.3	2.9	1	2.1	4.5	2	3.3	3.7	4.3	4.6	4	4.6	4.3	4.9	1
#Ortholog_Entropy	BUD14	1.7	1.8	2.7	1.2	1	1.5	1.2	1.3	2	1	1.8	1.5	1.7	1.7	1.6	1.5	1.5	1	1.2	1	4.1	1.3	1.9	1.5	2.8	1	2.8	1	1	1.5	1	1.2	1.5	1.4	1	1	1.2	1	1	1	1.7	1.3	1.7	2.2	2.6	3.4	1	1
#ProteinNumber_S.Cerevisiae	BUD14	261	262	263	264	265	266	267	268	269	270	271	272	273	274	275	276	277	278	279	280	281	282	283	284	285	286	287	288	289	290	291	292	293	294	295	296	297	298	299	300	301	302	303	304	305	306	307	308
Saccharomyces_cerevisiae_0	BUD14	P	D	K	L	Y	A	L	Y	A	F	N	G	H	D	S	S	H	C	Q	L	G	Q	D	E	P	C	I	L	L	N	D	Q	D	A	Y	W	W	L	V	K	R	I	T	D	G	K	I	G
Candida_glabrata_1	BUD14	P	D	K	L	Y	A	L	Y	P	F	Q	G	P	D	S	S	H	C	Q	L	E	Q	D	E	P	C	I	L	L	N	D	Q	D	A	Y	W	W	L	V	K	R	C	S	D	K	K	I	G
Cyberlindnera_fabianii_1	BUD14	P	G	K	L	Y	A	L	Y	E	F	S	G	D	D	P	S	H	C	E	L	D	R	D	D	A	V	V	L	L	N	D	Q	D	S	Y	W	W	L	V	R	K	D	I	D	G	K	I	G
Debaryomyces_hansenii_1	BUD14	P	D	K	V	Y	G	L	Y	D	F	S	G	P	D	P	S	H	C	T	L	S	R	D	E	P	V	Y	L	L	N	D	E	D	N	Y	W	C	L	I	K	K	L	S	K
Beauveria_bassiana_2	BUD14	F	Q	F	V	Y	A	L	H	T	F	V	A	T	V	E	G	Q	A	N	A	T	K	G	D	T	M	V	L	L	D	D	S	N	S	Y	W	W	L	V	R	V	V	K	D	S	S	I	G
Chaetomium_thermophilum_2	BUD14	F	D	F	V	Y	A	L	H	T	F	V	A	T	V	E	G	Q	A	N	A	T	K	G	D	T	M	V	L	L	D	D	S	N	S	Y	W	W	L	V	R	V	V	K	D	S	S	I	G
Arthroderma_benhamiae_3	BUD14	F	E	F	V	Y	A	L	H	T	F	I	A	T	V	E	G	Q	A	N	A	T	K	G	D	T	M	V	L	L	D	D	S	N	S	Y	W	W	L	V	R	V	V	K	D	G	S	I	G
Aspergillus_fumigatus_3	BUD14	F	E	F	V	Y	A	L	H	N	F	V	A	T	V	D	G	Q	A	N	A	A	K	G	D	T	M	V	L	L	D	D	S	N	S	Y	W	W	L	V	R	I	V	K	D	G	S	I	G
Blumeria_graminis_4	BUD14	F	D	F	V	Y	A	L	H	N	F	I	A	T	I	E	G	Q	A	N	V	T	K	G	D	S	M	V	L	L	D	D	S	N	S	Y	W	W	L	V	R	V	V	K	D	S	S	I	G
Bipolaris_maydis_5	BUD14	F	E	F	V	Y	A	L	H	T	F	V	A	T	V	E	G	Q	A	N	A	T	K	G	D	T	M	V	L	L	D	D	S	N	S	Y	W	W	L	V	R	V	S	K	D	N	S	I	G
Dactylellina_haptotyla_6	BUD14	F	E	F	V	Y	A	L	H	T	F	I	A	T	V	E	G	Q	A	N	A	T	K	G	D	T	M	V	L	L	D	D	S	N	S	Y	W	W	L	V	R	V	V	K	D	S	S	I	G
Schizosaccharomyces_octosporus_7	BUD14	A	N	Y	V	Y	A	I	R	R	F	D	A	T	V	E	G	Q	V	T	A	E	K	G	D	M	M	L	L	L	D	D	S	N	S	Y	W	W	L	V	K	I	C	N	N	T	T	I	G
Pneumocystis_murina_7	BUD14	F	N	F	V	Y	A	L	H	T	F	V	A	T	V	E	G	Q	A	N	V	I	K	G	D	T	L	I	L	L	D	D	S	N	S	Y	W	W	L	V	R	L	A	K	D	Q	T	V	G
Agaricus_bisporus_8	BUD14	F	D	L	V	Y	S	L	H	S	F	A	A	T	V	D	G	Q	A	N	V	V	K	G	D	R	L	F	L	I	D	D	S	N	S	Y	W	W	L	V	R	V	L	K	T	Q	E	V	G
Fomitopsis_pinicola_8	BUD14	F	D	L	V	Y	A	L	H	S	F	A	A	T	V	E	G	Q	A	N	V	V	K	G	D	S	L	F	L	M	D	D	S	N	S	Y	W	W	L	V	R	V	L	K	T	Q	E	V	G
Gloeophyllum_trabeum_8	BUD14	F	D	L	V	Y	A	L	H	S	F	A	A	T	V	E	G	Q	A	N	V	V	K	G	D	S	L	F	L	M	D	D	S	N	S	Y	W	W	L	V	R	V	L	K	T	Q	E	V	G
Paxillus_rubicundulus_8	BUD14	F	D	L	V	Y	S	L	H	S	F	A	A	T	V	E	G	Q	A	S	V	V	K	G	D	S	L	F	L	M	D	D	T	N	S	Y	W	W	L	V	R	V	L	K	T	Q	D	I	G
Mixia_osmundae_9	BUD14	F	D	L	V	Y	A	L	H	T	F	L	A	T	V	E	G	Q	A	S	V	V	K	G	D	H	L	T	L	L	D	D	S	N	S	Y	W	W	L	V	R	V	L	K	T	Q	A	V	G
Melampsora_larici-populina_9	BUD14	F	T	L	V	Y	A	L	H	T	F	L	A	T	V	D	G	Q	A	S	V	V	K	G	D	Q	L	T	L	L	D	D	S	N	S	Y	W	W	L	I	R	V	L	K	T	Q	A	V	G
Pseudozyma_hubeiensis_10	BUD14	F	D	L	V	Y	A	L	H	N	F	V	A	T	V	E	G	Q	A	T	V	H	K	G	N	S	L	T	L	L	D	D	S	N	S	Y	W	W	L	V	R	V	L	R	T	Q	E	V	G
Ustilago_hordei_10	BUD14	F	D	L	V	Y	A	L	H	N	F	V	A	T	V	E	G	Q	A	T	V	H	K	G	N	S	L	T	L	L	D	D	S	N	S	Y	W	W	L	V	R	V	L	R	T	Q	E	V	G
Melanopsichium_pennsylvanicum_10	BUD14	F	D	L	V	Y	A	L	H	N	F	V	A	T	V	E	G	Q	A	T	V	H	K	G	N	S	L	T	L	L	D	D	S	N	S	Y	W	W	L	V	R	V	L	R	T	Q	E	V	G
Sporisorium_reilianum_10	BUD14	F	D	L	V	Y	A	L	H	N	F	V	A	T	V	E	G	Q	A	T	V	H	K	G	N	S	L	T	L	L	D	D	S	N	S	Y	W	W	L	V	R	V	L	R	T	Q	E	V	G
Mortierella_verticillata_11	BUD14	F	N	L	V	Y	A	F	H	T	F	V	A	T	Q	E	G	Q	A	S	V	V	R	N	D	S	L	M	L	L	E	D	T	N	V	Y	W	W	L	V	R	V	L	K	T	G	V	I	G
Lichtheimia_corymbifera_11	BUD14	F	D	L	V	Y	A	L	H	T	F	A	A	T	V	E	G	Q	A	S	V	V	K	G	D	A	L	T	L	L	D	D	S	N	S	Y	W	W	L	V	K	V	L	K	T	S	E	V	G
Mucor_circinelloides_11	BUD14	F	D	M	V	Y	A	L	H	T	F	A	A	T	V	E	G	Q	A	S	V	V	R	G	D	A	L	T	L	L	D	D	S	N	S	Y	W	W	L	V	K	V	L	K	T	A	E	V	G
Rhizophagus_irregularis_11	BUD14	F	D	L	V	Y	A	L	H	T	F	Q	A	T	V	E	G	Q	A	S	V	E	K	G	D	S	L	T	L	L	D	D	S	N	S	Y	W	W	L	V	K	V	L	K	N	D	E	V	G
fungal_sp._11	BUD14	F	D	F	V	Y	A	L	H	T	F	V	A	T	V	E	G	Q	A	N	A	T	K	G	D	T	M	V	L	L	D	D	S	N	S	Y	W	W	L	V	R	I	V	K	D	S	S	I	G
Rozella_allomycis_11	BUD14	H	E	C	F	Y	A	I	K	T	F	V	A	S	L	E	G	Q	I	T	V	Y	K	N	D	V	L	T	L	L	D	D	S	N	S	Y	W	W	L	V	R	S	L	K	S	G	E	V	G
#Entropy_Ratio	BZZ1_a	0.923077	1.15	1.12121	0.785714	1.86364	0.833333	1.75	1.4	0.790698	1.3	1.5625	1.40741	1.79167	1.66667	1.02326	1	1.58333	1.2	3.3	2.2	1.36111	1.88462	1.33333	0.518519	0.948718	0.866667	1.02273	1	1.61538	1.76923	1.28571	5.1	2.82205	3.65316	2.49607	1	1.05022	2.14286	1.66667	0.785714	0.925	1.02381			1.31429	0.955556	1.36111	1
#Paralog_Entropy	BZZ1_a	4.8	4.6	3.7	2.2	4.1	1	2.1	1.4	3.4	1.3	5	3.8	4.3	4.5	4.4	4.1	1.9	1.2	3.3	2.2	4.9	4.9	2	1.4	3.7	1.3	4.5	1.2	2.1	4.6	4.5	5.1	4	4.3	2.9	1	2.1	4.5	2	3.3	3.7	4.3	4.6	4	4.6	4.3	4.9	1
#Ortholog_Entropy	BZZ1_a	5.2	4	3.3	2.8	2.2	1.2	1.2	1	4.3	1	3.2	2.7	2.4	2.7	4.3	4.1	1.2	1	1	1	3.6	2.6	1.5	2.7	3.9	1.5	4.4	1.2	1.3	2.6	3.5	1	1.41741	1.17706	1.16183	1	1.99958	2.1	1.2	4.2	4	4.2			3.5	4.5	3.6	1
#ProteinNumber_S.Cerevisiae	BZZ1_a	495	496	497	498	499	500	501	502	503	504	505	506	507	508	509	510	511	512	513	514	515	516	517	518	519	520	521	522	523	524	525	526	527	529	530	531	532	533	534	535	536	537	538	539	540	541	542	543
Saccharomyces_cerevisiae_0	BZZ1_a	D	G	K	N	K	V	L	Y	A	Y	V	Q	K	D	D	D	E	I	T	I	T	P	G	D	K	I	S	L	V	A	R	D	T	S	G	W	T	K	I	N	N	D	T	T	G	E	T	G
Candida_glabrata_1	BZZ1_a	S	N	K	N	R	V	L	Y	A	Y	A	E	Q	D	T	D	E	V	S	V	S	V	G	D	S	F	T	V	I	T	A	D	D	S	G	W	T	K	I	T	N	T	T	T	G	K	S	G
Cyberlindnera_fabianii_1	BZZ1_a	S	L	Q	G	T	A	L	Y	A	Y	Q	A	G	G	D	D	E	V	S	I	S	A	N	E	S	F	A	V	V	A	A	D	D	S	G	W	T	E	I	H	K	D	D		G	S	Q	G
Debaryomyces_hansenii_1	BZZ1_a	G	P	K	G	K	A	L	Y	Q	Y	D	A	T	G	D	D	E	A	S	I	S	P	G	E	Q	F	D	V	V	D	E	D	D	S	G	W	T	M	I	R	T	N	Q		G	N	E	G
Beauveria_bassiana_2	BZZ1_a	A	K	K	G	K	M	L	Y	P	F	E	G	S	G	D	D	E	L	T	V	Q	E	G	R	E	V	V	L	L	E	P	D	D	S	G	W	V	K	V	R	A	G			Y	K	E	G
Chaetomium_thermophilum_2	BZZ1_a	Q	Q	K	A	K	M	L	Y	H	F	E	A	A	G	P	G	E	L	T	V	P	E	G	R	E	L	V	I	L	E	P	D	N	S	G	W	V	K	V	R	A	G			Y	K	E	G
Arthroderma_benhamiae_3	BZZ1_a	E	P	G	G	K	M	M	Y	A	Y	Q	A	N	G	E	D	E	I	T	V	D	E	G	Q	D	V	V	V	V	E	P	D	D	S	G	W	M	R	V	R	A	N			G	Q	T	G
Aspergillus_fumigatus_3	BZZ1_a	E	P	R	G	K	M	L	Y	P	Y	Q	A	G	G	A	D	E	I	T	V	Q	E	G	D	D	V	G	I	I	E	P	D	D	S	G	W	M	R	V	R	A	G			S	R	Q	G
Blumeria_graminis_4	BZZ1_a	D	R	K	A	K	M	L	Y	T	Y	E	A	N	G	A	D	E	I	T	V	S	E	K	E	E	I	L	V	L	D	D	D	D		G	W	T	K	V	Q	T	S	R		G	D	T	G
Bipolaris_maydis_5	BZZ1_a	E	P	K	G	R	M	L	Y	A	Y	Q	E	N	G	D	G	E	V	T	V	S	E	G	T	D	V	T	I	L	E	P	D	D	S	G	W	I	K	V	R	A	G			F	K	E	G
Dactylellina_haptotyla_6	BZZ1_a	G	P	K	G	K	M	L	Y	G	Y	T	A	T	G	D	G	E	I	S	V	G	E	G	K	E	V	V	I	V	E	P	D	D		G	W	T	K	I	R	N	G			L	A	E	G
Schizosaccharomyces_octosporus_7	BZZ1_a	Q	V	T	G	T	L	L	Y	D	F	T	G	T	Q	E	G	V	L	S	A	S	Q	G	Q	T	F	T	L	L	E	P	D	N	S	G	W	I	S	A	R	I	G			G	L	D	G
Pneumocystis_murina_7	BZZ1_a	K	Q	I	A	K	V	L	Y	N	Y	V	S	G	S	N	T	E	L	S	V	K	E	G	D	E	I	I	V	L	E	K	D	D	S	G	W	I	T	A	R	L	G			S	Q	E	G
Agaricus_bisporus_8	BZZ1_a	Y	P	T	K	Q	I	L	F	N	Y	S	P	S	S	E	F	E	V	S	V	Q	E	G	E	K	V	Q	V	V	E	P	D	D	S	G	W	A	K	V	L	N	S		E	G	K	K	G
Fomitopsis_pinicola_8	BZZ1_a	L	P	S	A	Q	V	V	Y	D	F	T	P	T	S	P	F	E	L	T	V	T	A	G	S	S	V	Q	I	L	E	E	D	D	S	G	W	V	K	V	A	D	E		F	G	G	K	G
Gloeophyllum_trabeum_8	BZZ1_a	C	P	V	A	K	V	L	F	E	F	S	A	S	S	P	F	E	L	S	V	D	D	G	A	T	V	R	V	L	E	E	D	D	S	G	W	V	K	V	G	D	T		S	G	G	K	G
Paxillus_rubicundulus_8	BZZ1_a	S	P	S	G	R	V	V	F	D	F	L	A	S	S	A	F	E	L	S	V	S	E	G	M	V	V	H	V	L	E	E	D	D	S	G	W	V	K	V	T	D	G		H	G	G	T	G
Mixia_osmundae_9	BZZ1_a	F	G	N	A	T	A	Q	F	D	Y	S	G	R	S	A	M	E	L	S	V	Q	A	G	E	R	V	R	Y	I	R	D	E	E		G	W	A	R	V	A	N	A		Q	G	A	E	G
Melampsora_larici-populina_9	BZZ1_a	V	T	K	A	K	M	L	Y	G	H	E	A	S	T	P	F	E	V	S	A	A	E	S	T	L	V	T	V	I	T	P	D	D	S	G	W	I	K	V	E	T	E		D	G	R	Q	G
Pseudozyma_hubeiensis_10	BZZ1_a	S	P	A	G	R	A	I	F	A	F	H	A	S	S	P	F	E	L	S	V	A	E	G	E	R	V	E	L	L	E	D	D	D	S	G	W	I	K	V	R	A	G		V	G	K	E	G
Ustilago_hordei_10	BZZ1_a	T	T	T	G	K	V	A	F	A	F	E	A	S	S	P	H	E	L	S	V	A	E	G	E	K	V	E	L	L	E	D	D	D	T	G	W	I	K	V	R	A	G		S		R	E	G
Melanopsichium_pennsylvanicum_10	BZZ1_a	G	Q	S	G	K	V	I	Y	A	F	E	A	S	S	R	F	E	L	S	V	A	E	G	E	A	V	K	L	L	K	D	D	D	T	G	W	I	K	V	R	A	G		V	G	R	E	G
Sporisorium_reilianum_10	BZZ1_a	G	P	T	G	S	V	M	F	A	F	D	A	S	S	P	F	E	L	S	V	A	E	G	E	T	V	E	L	L	E	D	D	D	N	G	W	I	K	V	R	A	G		A	G	R	E	G
Mortierella_verticillata_11	BZZ1_a	Q	M	Q	A	H	V	I	Y	D	Y	D	A	S	G	P	A	E	L	T	V	R	A	G	D	V	V	V	V	V	E	P	D	D	S	G	W	V	A	C	Q	L	K		G	S	Q	P	G
Lichtheimia_corymbifera_11	BZZ1_a	A	L	S	V	R	A	L	Y	D	Y	T	A	Q	S	S	D	E	L	T	I	N	E	G	E	L	L	N	I	I	G	S	E	D	N	G	W	L	K	V	A	R			G	Q	E	T	G
Mucor_circinelloides_11	BZZ1_a	P	G	Y	M	R	S	L	Y	S	Y	D	A	Q	N	T	D	E	L	S	I	T	E	G	D	V	L	T	I	V	E	P	D	D	T	G	W	I	K	A	Q	S			G	D	Q	V	G
Rhizophagus_irregularis_11	BZZ1_a	V	W	T	A	E	V	L	Y	D	H	V	A	D	T	K	A	E	L	T	V	S	T	G	D	I	I	T	V	F	E	P	D	D	S	G	W	V	K	A	F	H	N		G	K	E		G
fungal_sp._11	BZZ1_a	E	E	R	G	K	M	L	Y	P	Y	Q	Q	N	G	E	G	E	I	S	I	D	E	G	E	L	V	S	I	L	E	P	D		S	G	W	T	K	I	R	S	H	S	T	S	E	T	G
Batrachochytrium_dendrobatidis_11	BZZ1_a	I	P	T	A	R	A	L	Y	S	Y	E	A	T	C	D	G	E	L	T	I	E	A	G	E	I	L	V	I	K	S	K	E		D	D	W	W	E	G	E	G	K			N	G	C	G
#Entropy_Ratio	BZZ1_b	1.5	1.31429	1.85	2.2	1.24242	0.769231	1.61538	1.4	1.78947	1.3	1.5625	2.375	1.59259	1.66667	1.46667	1.24242	1.9	0.631579	2.0625	1.69231	1.225	1.53125	2	1.16667	1.02778	0.764706	1.25	1.2	1.05	1.27778	0.957447	2.68421	0	1.95455	2.23077	0.833333	0.724138	2.36842	0.909091	0.942857	1.12121	0.914894	3.83333			1.43333	1.75	0.454545
#Paralog_Entropy	BZZ1_b	4.8	4.6	3.7	2.2	4.1	1	2.1	1.4	3.4	1.3	5	3.8	4.3	4.5	4.4	4.1	1.9	1.2	3.3	2.2	4.9	4.9	2	1.4	3.7	1.3	4.5	1.2	2.1	4.6	4.5	5.1		4.3	2.9	1	2.1	4.5	2	3.3	3.7	4.3	4.6			4.3	4.9	1
#Ortholog_Entropy	BZZ1_b	3.2	3.5	2	1	3.3	1.3	1.3	1	1.9	1	3.2	1.6	2.7	2.7	3	3.3	1	1.9	1.6	1.3	4	3.2	1	1.2	3.6	1.7	3.6	1	2	3.6	4.7	1.9	2.8	2.2	1.3	1.2	2.9	1.9	2.2	3.5	3.3	4.7	1.2			3	2.8	2.2
#ProteinNumber_S.Cerevisiae	BZZ1_b	579	580	581	582	583	584	585	586	587	588	589	590	591	592	593	594	595	596	597	598	599	600	601	602	603	604	605	606	607	608	609	610	612	613	614	615	616	617	618	619	620	621	622			623	624	625
Saccharomyces_cerevisiae_0	BZZ1_b	V	R	T	M	E	A	I	Y	A	Y	E	A	Q	G	D	D	E	I	S	I	D	P	G	D	I	I	T	V	I	R	G	D	G	S	G	W	T	Y	G	E	C	D	G			L	K	G
Candida_glabrata_1	BZZ1_b	V	R	T	I	T	A	Q	Y	E	Y	T	S	Q	G	D	D	E	L	S	L	A	V	G	D	V	V	T	V	L	K	G	D	G	S	G	W	T	Y	G	E	L	N	G			H	K	G
Cyberlindnera_fabianii_1	BZZ1_b	I	S	Y	C	V	A	K	Y	D	Y	T	A	T	E	D	N	E	L	T	I	R	A	G	D	R	I	E	V	V	K	G	D	G		G	W	T	E	G	E	L	N	G			A	T	G
Debaryomyces_hansenii_1	BZZ1_b	V	Q	Y	V	E	A	L	Y	D	Y	Q	A	D	G	D	D	E	L	T	I	T	A	G	D	K	I	A	L	V	Q	A	D	G	S	G	W	T	E	G	E	L	N	G			V	T	G
Beauveria_bassiana_2	BZZ1_b	L	K	Y	V	E	A	L	Y	D	Y	T	A	Q	T	E	T	E	H	S	M	T	E	G	E	R	F	V	L	V	K	E	D	G	D	G	W	A	E	V	E	K	A	G			V	T	A
Chaetomium_thermophilum_2	BZZ1_b	L	R	Y	V	E	A	L	Y	D	Y	T	A	Q	S	D	A	E	H	S	M	V	E	G	E	R	F	V	L	V	K	D	D	G	D	G	W	V	E	V	E	K	G	G			A	V	K
Arthroderma_benhamiae_3	BZZ1_b	L	Q	Y	V	V	A	M	Y	D	Y	E	A	R	T	D	A	E	W	S	M	S	E	G	D	R	F	V	L	V	N	R	D	G	N	G	W	A	D	V	E	K	G	G			L	T	K
Aspergillus_fumigatus_3	BZZ1_b	L	Q	Y	V	E	A	L	Y	D	Y	E	A	R	S	D	M	E	W	S	M	V	E	G	D	R	F	V	L	V	N	R	D	G	D	G	W	A	D	V	E	R	G	G			V	T	K
Blumeria_graminis_4	BZZ1_b	L	L	H	V	T	A	L	Y	D	Y	T	A	Q	S	D	S	E	F	S	M	M	E	G	E	E	F	I	L	V	K	E	D	G	D	G	W	A	G	V	E	K	G	G			R	F	G
Bipolaris_maydis_5	BZZ1_b	L	K	Y	V	E	A	L	Y	D	Y	T	A	Q	T	E	V	E	H	S	M	A	E	G	D	R	F	V	L	I	N	M	D	G	D	G	W	A	D	V	E	K	G	V			V	R
Dactylellina_haptotyla_6	BZZ1_b	L	V	H	V	Q	A	V	Y	D	Y	K	A	R	T	D	D	E	F	D	M	A	E	G	D	K	F	V	L	I	A	E	D	G	S	G	W	A	E	V	E	K	N	G			V	K	K
Schizosaccharomyces_octosporus_7	BZZ1_b	E	Q	Y	V	K	A	A	F	D	Y	E	A	Q	S	E	L	E	I	T	I	R	E	G	D	V	I	R	V	T	Q	R	D	G	N	G	W	S	E	G	T	L	H	G			I	T	G
Pneumocystis_murina_7	BZZ1_b	E	I	Y	V	K	A	L	Y	N	Y	D	A	V	S	D	F	E	I	S	I	K	R	G	D	L	I	K	L	I	K	S	D	G	D	G	W	N	E	G	F	T
Agaricus_bisporus_8	BZZ1_b		Q	R	V	R	A	I	Y	P	Y	R	S	Q	G	S	D	E	L	E	L	H	E	G	E	V	L	E	L	S	V	G		G	N	G	W	W	E	G	F	N	E	G			R	K	G
Fomitopsis_pinicola_8	BZZ1_b	G	Q	Y	V	R	G	V	Y	P	Y	Q	A	G	G	P	D	E	L	S	V	Q	E	G	G	L	M	E	L	T	S	G	P	A	D	G	W	W	E	G	I	D	T	G			R	K	G
Gloeophyllum_trabeum_8	BZZ1_b		K	Y	V	K	G	I	Y	D	Y	A	A	Q	G	T	D	E	L	D	I	R	V	G	E	L	I	Q	L	T	S	G	P	A	E	G	W	W	E	G	I	D	T	G			K	T	G
Paxillus_rubicundulus_8	BZZ1_b	G	Q	F	V	R	V	M	Y	D	Y	Q	A	Q	G	P	D	E	L	S	I	T	E	G	E	T	L	E	L	S	S	G	L	A	E	G	W	W	E	G	Y	S	D	G			Q	K	G
Mixia_osmundae_9	BZZ1_b	T	K	Q	A	K	A	M	Y	D	Y	T	A	A	S	P	A	E	V	T	I	R	E	G	D	T	L	E	L	T	G	K		I	D	E	G	W	T	E	V	T	R	G			Q	T	G
Melampsora_larici-populina_9	BZZ1_b	G	L	T	A	K	V	L	Y	D	W	A	A	Q	A	P	D	E	H	S	I	S	V	G	E	T	V	T	L	T	E	N		G	E	G	W	Y	E	I	N	K	A	G			K	K	G
Pseudozyma_hubeiensis_10	BZZ1_b	G	Q	F	V	K	A	M	Y	D	Y	A	A	Q	G	E	D	E	H	S	L	A	T	G	E	Q	A	E	L	T	A	V		A	D	G
Ustilago_hordei_10	BZZ1_b	G	Q	F	V	K	A	L	Y	E	Y	T	A	Q	G	A	D	E	H	S	L	T	E	G	E	Q	I	E	L	S	A	T		A	D	G	W	C	E	G	V	K	N	G			R	T	A
Melanopsichium_pennsylvanicum_10	BZZ1_b	G	Q	F	V	K	A	L	Y	D	Y	T	A	Q	G	D	D	E	I	E	F	S	V	G	E	Y	L	E	L	T	S	T		A	D	G	W	C	E	G	V	K	D	G			Q	K	G
Sporisorium_reilianum_10	BZZ1_b	G	Q	Y	V	K	A	L	Y	D	Y	A	A	Q	G	D	D	E	H	S	I	S	V	G	E	R	V	E	L	T	A	T		A	D	G	W	C	Q	V	V	K	D	G			R	T	G
Mortierella_verticillata_11	BZZ1_b	V	Q	Q	V	R	A	M	Y	D	Y	D	A	Q	S	D	L	E	L	S	I	R	Q	G	D	V	I	V	L	T	S	T	D	S	E	G	W	W	E	G	T	L	R	G			V	T	A
Lichtheimia_corymbifera_11	BZZ1_b	P	T	Y	V	V	A	M	Y	D	F	E	A	V	N	S	D	E	L	N	I	R	E	G	D	R	I	L	V	T	K	K	D	D	S	G	W	W	E	G	T	L	N	G			R	S	G
Mucor_circinelloides_11	BZZ1_b	T	E	T	V	V	A	L	Y	D	F	E	A	V	N	A	E	E	L	N	I	R	Q	G	D	I	I	T	V	T	K	K	D	D	S	G	W	W	E	G	T	L	N	G			Q	S	G
Rhizophagus_irregularis_11	BZZ1_b	T	D	F	V	K	V	L	Y	D	Y	E	S	Q	S	P	E	E	L	T	I	K	E	G	D	V	I	Q	V	T	N	K	E	A	E	G	W	W	E	G	I	L	D	G			I	T	G
fungal_sp._11	BZZ1_b	G	D	Y	V	L	A	L	Y	T	Y	T	A	S	A	A	G	E	A	D	M	E	E	G	E	R	L	L	V	V	A	P	D	G	D	G	W	V	E	V	E	R	S	G			A	R	G
Batrachochytrium_dendrobatidis_11	BZZ1_b	I	E	Q	V	R	A	L	Y	D	F	T	P	S	S	P	G	E	L	T	F	K	S	G	D	I	I	K	V	T	Q	S	S	D	P	D	W	W	D	G	E	L	D	G			V	V	G
#Entropy_Ratio	CDC25	1.7	1.3	1.3	2.2	2.4	0.8	1.6	1.2	1.6	1.3	1.3	1.2	1.1	1.9	0.9	2.8	0.8	1.2	2	1.4	1.3	1.1	1.2	0.7	2.3	1.3	1.2	1.2	1.6	2.6	2	2.1	1.9	4.3	2.9	1	1.7	3.7	2		2.9	2.7	0.9				4.9	1
#Paralog_Entropy	CDC25	4.8	4.6	3.7	2.2	4.1	1	2.1	1.4	3.4	1.3	5	3.8	4.3	4.5	4.4	4.1	1.9	1.2	3.3	2.2	4.9	4.9	2	1.4	3.7	1.3	4.5	1.2	2.1	4.6	4.5	5.1	4	4.3	2.9	1	2.1	4.5	2	3.3	3.7	4.3	4.6	4	4.6	4.3	4.9	1
#Ortholog_Entropy	CDC25	2.9	3.5	2.9	1	1.7	1.2	1.3	1.2	2.2	1	3.9	3.3	3.8	2.4	4.7	1.5	2.3	1	1.6	1.6	3.9	4.4	1.6	2	1.6	1	3.8	1	1.3	1.8	2.2	2.4	2.1	1	1	1	1.2	1.2	1		1.3	1.6	5.1				1	1
#ProteinNumber_S.Cerevisiae	CDC25	60	61	62	63	64	65	66	67	68	69	70	71	72	73	74	80	81	82	83	84	85	86	87	88	89	90	91	92	93	94	95	96	97	98	99	100	101	102	103	104	105	106	107	112	113	114	115	116
Saccharomyces_cerevisiae_0	CDC25	I	G	I	V	V	A	A	Y	D	F	N	Y	P	I	K	Q	L	L	S	V	Q	Q	G	E	T	I	Y	I	L	N	K	N	S	S	G	W	W	D	G	L	V	I	D	K	V	N	R	G
Candida_glabrata_1	CDC25	M	D	V	V	V	V	Q	F	E	F	N	A	G	N	K	K	Y	L	S	M	Q	P	G	D	T	V	Y	V	L	A	K	D	Q	S	G	W	W	D	G	L	I	I	D	K	A	V	R	G
Cyberlindnera_fabianii_1	CDC25	I	D	E	V	I	A	M	A	E	Y	K	S	A	R	P		M	L	E	L	H	P	G	E	T	V	Y	V	L	Q	K	K	D	N	G	W	W	D	G	C	I	I	R	G	T	T	R	G
Debaryomyces_hansenii_1	CDC25	L	D	T	V	I	A	L	Y	D	F	P	G	T	Q	P		H	L	P	L	N	L	G	D	T	I	Y	V	L	T	K	S	D	S	G	W	W	D	G	V	I	I	Y	Y	G	R		G
Beauveria_bassiana_2	CDC25	I	M	Y	V	R	A	L	Y	D	Y	E	A	D	D	R	T	S	L	S	F	H	E	G	D	V	I	Q	V	I	T	Q	L	E	S	G	W	W	D	G		V	I	N				R	G
Chaetomium_thermophilum_2	CDC25	T	M	Y	V	R	A	L	Y	D	Y	E	A	D	D	R	T	S	L	S	F	H	E	G	D	I	I	Q	V	I	T	R	L	E	S	G	W	W	D	G		V	I	N				R	G
Arthroderma_benhamiae_3	CDC25	A	L	Y	V	R	A	L	Y	K	Y	T	S	D	D	H	T	S	L	S	F	E	Q	G	D	I	I	Q	V	L	N	Q	L	E	T	G	W	W	D	G		V	I	G				R	G
Aspergillus_fumigatus_3	CDC25	A	L	F	V	R	A	M	Y	D	Y	D	A	D	D	H	T	S	L	S	F	R	R	G	D	I	I	Q	V	L	N	Q	L	E	T	G	W	W	D	G		V	I	N				R	G
Blumeria_graminis_4	CDC25	V	M	Y	V	R	A	L	Y	D	Y	E	T	D	D	R	T	S	L	S	F	H	E	G	D	I	I	Q	V	I	T	Q	L	E	S	G	W	W	D	G		V	I	E				R	G
Bipolaris_maydis_5	CDC25		M	Y	V	K	A	L	Y	D	Y	Q	A	D	D	R	T	S	L	S	F	R	T	G	D	I	I	Q	V	I	T	Q	L	E	S	G	W	W	D	G		V	I	H				R	G
Dactylellina_haptotyla_6	CDC25	A	M	F	V	R	A	L	Y	N	Y	A	A	D	D	P	T	S	L	S	F	H	Q	G	D	V	I	Q	V	L	T	Q	L	E	S	G	W	W	D	G		I	V	N				R	G
Schizosaccharomyces_octosporus_7	CDC25	Q	A	I	A	R	Q	D	Y	L	H	N	S		K	P	S	Q	L	S	F	H	T	G	D	T	I	I	V	V	N	I	L	E	N	G	W	C	D	G		I	C	S				R	G
Pneumocystis_murina_7	CDC25	L	S	L	V	R	A	I	Y	D	F	N	L	P	K	L	S	S	L	K	F	V	A	G	D	I	I	E	V	L	N	R	M	E	N	G	W	W	D	G		V	L	G				R	G
Agaricus_bisporus_8	CDC25	G	L	F	C	K	A	L	Y	D	Y	T	A	Q	D	A	S	A	L	S	F	R	R	G	D	V	I	E	V	L	N	Q	Q	P	S	G	W	W	D	G		L	L	G				R	G
Fomitopsis_pinicola_8	CDC25	T	F	W	C	R	A	L	Y	E	Y	Q	K	S	D	N	S	S	L	S	F	R	K	N	D	I	I	E	V	L	S	K	L	E	S	G	W	W	D	G		L	L	G				R	G
Gloeophyllum_trabeum_8	CDC25		F	F	C	R	A	L	Y	D	Y	E	A	Q	D	A	S	A	L	S	F	R	R	N	D	V	I	E	V	L	T	R	L	D	S	G	W	W	D	G		L	L	G				R	G
Paxillus_rubicundulus_8	CDC25	P	E	F	V	L	A	L	H	D	F	I	P	Q	Q	Q	T	C	L	S	F	R	A	G	E	V	I	R	V	F	N	R	D	A	S	G	W	W	D	G	E	L	N	G				R	G
Mixia_osmundae_9	CDC25	S	F	F	V	R	A	L	Y	D	F	S	G	A	D	T	A	S	L	S	F	K	R	G	A	L	I	E	V	L	T	T	L	E	S	G	W	W	D	G	V	L	V	E				R	G
Melampsora_larici-populina_9	CDC25	D	D	F	V	V	A	I	H	D	F	T	S	L	S	S	I	C	L	S	F	S	A	G	Q	V	I	R	V	L	N	R	D	G	S	G	W	W	D	G	E	T	V	S	S	S	T	R	G
Pseudozyma_hubeiensis_10	CDC25	S	F	F	V	R	A	L	Y	D	F	E	S	H	D	A	S	S	L	S	F	T	K	G	A	L	I	E	V	L	T	Q	L	E	S	G	W	W	D	G		L	L	D				R	G
Ustilago_hordei_10	CDC25	S	F	F	V	R	A	L	Y	D	F	E	S	N	D	A	S	S	L	S	F	Q	K	G	A	L	I	E	V	L	T	Q	L	E	S	G	W	W	D	G		L	L	D				R	G
Melanopsichium_pennsylvanicum_10	CDC25	S	F	F	V	R	A	L	Y	D	F	E	S	N	D	S	S	S	L	S	F	Q	K	G	A	L	I	E	V	L	T	Q	L	E	S	G	W	W	D	G		L	I	D				R	G
Sporisorium_reilianum_10	CDC25	S	F	F	V	R	A	L	Y	D	F	E	S	N	D	A	S	S	L	S	F	N	K	G	A	L	I	E	V	L	T	Q	L	E	S	G	W	W	D	G		L	L	D				R	G
Mortierella_verticillata_11	CDC25		I	V	V	R	A	L	Y	P	Y	H	S	E	D	T	T	A	L	S	F	Q	Q	N	D	L	I	Q	V	V	A	Q	L	E	S	G	W	W	Y	G			F	C				R	G
Lichtheimia_corymbifera_11	CDC25		C	R	V	C	A	L	Y	P	Y	V	S	T	D	S	S	S	L	S	F	E	Q	G	A	I	I	D	V	L	A	Q	L	D	S	G	W	W	D	G			W	C				R	G
Mucor_circinelloides_11	CDC25		C	R	V	R	A	L	Y	A	Y	E	S	N	D	P	S	S	L	S	F	K	P	N	A	V	I	D	V	L	A	Q	L	E	S	G	W	W	D	G			W	S				R	G
Rhizophagus_irregularis_11	CDC25		L	F	V	R	A	L	Y	D	F	E	S	N	D	A	S	S	L	S	F	K	T	N	D	I	I	Q	V	L	M	Q	L	E	S	G	W	W	D	G			L	C				R	G
fungal_sp._11	CDC25	V	M	F	V	K	A	L	Y	D	Y	D	A	D	D	R	T	S	L	S	F	R	Q	G	D	V	I	Q	V	I	T	Q	L	E	S	G	W	W	D	G		V	I	H				R	G
Batrachochytrium_dendrobatidis_11	CDC25	I	D	T	V	R	A	L	Y	D	Y	L	A	S	D	P	T	C	L	S	L	K	Q	G	D	V	I	H	V	H	F	K	D	P	S	G	W	W	E	G		T	L	G				K	G
#Entropy_Ratio	CYK2	4	1.6	2.9	1.9	3.2	1	1.6	1.4	1	1	1.7	2	1.8	2	1.8	3.4	1	0.4		1.7	1.6	1.5	1	1	1.8	1.3	2.7	1.2	1	1	1.3	1.2	1.5	3.6	1.9	1	2.1	1.5	1	2.2	2.5	2.2	2.2				1.3	0.4
#Paralog_Entropy	CYK2	4.8	4.6	3.7	2.2	4.1	1	2.1	1.4	3.4	1.3	5	3.8	4.3	4.5	4.4	4.1	1.9	1.2	3.3	2.2	4.9	4.9	2	1.4	3.7	1.3	4.5	1.2	2.1	4.6	4.5	5.1	4	4.3	2.9	1	2.1	4.5	2	3.3	3.7	4.3	4.6	4	4.6	4.3	4.9	1
#Ortholog_Entropy	CYK2	1.2	2.8	1.3	1.2	1.3	1	1.3	1	3.3	1.3	3	1.9	2.4	2.2	2.5	1.2	1.9	3.3		1.3	3.1	3.3	1.9	1.3	2.1	1	1.7	1	2.2	4.7	3.4	4.3	2.6	1.2	1.5	1	1	2.9	2	1.5	1.5	2	2.1				3.8	2.3
#ProteinNumber_S.Cerevisiae	CYK2	601	602	603	604	605	606	607	608	609	610	611	612	613	614	615	617	618	619	620	621	622	623	624	625	626	627	628	629	630	631	632	633	634	635	636	637	638	639	640	641	642	643	644	651	652	653	654	655
Saccharomyces_cerevisiae_0	CYK2	I	E	Y	A	K	A	M	Y	P	L	I	G	N	E	A	G	L	A	N	F	H	K	G	D	Y	L	L	I	T	E	I	V	N	K	D	W	Y	K	G	E	V	Y	D	N	H	R	I	G
Candida_glabrata_1	CYK2	I	K	F	A	K	A	L	Y	P	L	I	N	S	E	A	E	L	A	N	F	E	K	G	D	Y	L	L	L	T	E	V	V	N	E	D	W	Y	R	G	E	V	Y	G	T	H	G	N	G
Cyberlindnera_fabianii_1	CYK2	I	K	H	A	R	A	V	F	D	F	T	A	T	I	E	E	L	T		F	K	E	G	D	T	L	L	V	V	H	M	Q	E	D	G	W	W	E	C	E	R	L	D					G
Debaryomyces_hansenii_1	CYK2	L	S	K	A	K	A	M	Y	T	Y	K	P	Q	D	H	E	L	Y		F	K	K	G	W	F	M	Y	I	I	H	K	Q	E	D	N	W	F	V	C	E	L	A	Q					G
Beauveria_bassiana_2	CYK2	L	H	F	A	R	A	L	Y	M	Y	Q	A	A	I	P	E	L	G		F	A	K	G	D	V	L	A	V	L	R	H	Q	D	D	G	W	W	E	A	E	V	H					V	G
Chaetomium_thermophilum_2	CYK2	L	H	Y	A	R	A	L	Y	A	Y	Q	A	A	I	P	E	L	G		F	A	K	G	D	I	L	A	I	L	R	H	Q	D	D	G	W	W	E	A	F	V	Q					T	G
Arthroderma_benhamiae_3	CYK2	L	H	F	A	R	A	M	Y	S	Y	T	A	A	I	P	E	L	G		F	A	K	G	D	I	L	A	V	L	R	H	Q	D	D	G	W	W	E	A	E	I	T					P	G
Aspergillus_fumigatus_3	CYK2	L	H	F	A	R	A	L	Y	S	Y	T	A	A	I	P	E	L	G		F	S	K	G	D	V	L	S	V	I	R	L	Q	D	D	G	W	W	E	A	E	I	T					T	G
Blumeria_graminis_4	CYK2	L	H	F	A	R	A	L	Y	M	Y	Q	A	V	I	P	E	L	S		F	S	K	G	D	V	L	A	I	L	R	Y	Q	D	D	G	W	W	E	A	E	V	A					P	G
Bipolaris_maydis_5	CYK2	L	N	Y	S	R	A	M	Y	S	Y	A	A	Q	I	P	E	L	G		F	Q	K	G	D	I	L	A	V	L	R	L	Q	D	D	G	W	W	E	A	E	A	V					P	G
Dactylellina_haptotyla_6	CYK2	L	Q	Y	A	R	A	R	Y	N	F	A	A	T	I	P	E	L	S		F	Q	K	M	D	I	L	A	I	L	R	T	Q	D	D	G	W	W	E	A	E	I	V	G	D		F	I	G
Schizosaccharomyces_octosporus_7	CYK2	L	G	Y	V	H	A	L	Y	N	Y	D	A	A	I	P	E	I	S		F	Q	K	G	D	T	I	A	V	I	K	L	Y	E	D	G	W	W	E	G	F	V	V	G					G
Pneumocystis_murina_7	CYK2	L	F	Y	V	R	A	L	Y	D	Y	M	A	A	I	P	E	I	S		F	V	K	N	D	V	L	L	V	L	D	M	Q	E	D	G	W	W	E	G	E	V	L	N					G
Agaricus_bisporus_8	CYK2	L	F	Y	V	K	A	L	Y	D	Y	Q	A	T	I	E	E	F	D		F	Q	T	G	D	I	I	A	V	T	T	T	P	D	D	G	W	W	S	G	E	L	L	D			G	R	H
Fomitopsis_pinicola_8	CYK2	L	F	Y	V	K	A	M	Y	D	Y	Q	A	T	I	E	E	F	D		F	Q	A	G	D	I	I	A	V	T	A	T	P	E	D	G	W	W	S	G	E	L	L	D			G	R	H
Gloeophyllum_trabeum_8	CYK2	L	F	Y	V	K	A	L	F	D	Y	Q	A	T	I	E	E	F	D		F	Q	A	G	D	V	I	A	V	T	A	T	P	E	D	G	W	W	S	G	E	L	L	D			G	R	H
Paxillus_rubicundulus_8	CYK2	L	F	Y	V	K	A	L	Y	D	Y	A	A	T	I	D	E	F	D		F	Q	S	G	D	I	I	A	V	T	D	T	P	E	D	G	W	W	S	G	E	L	L	D			G	R	H
Mixia_osmundae_9	CYK2	L	F	H	V	Q	A	L	Y	D	Y	A	A	T	I	E	E	F	S		F	T	Q	G	D	V	I	A	V	W	A	T	S	D	D	G	W	W	S	G	E	L	L	D			G	G	P
Melampsora_larici-populina_9	CYK2	L	F	Y	V	R	A	L	Y	D	Y	N	A	T	M	P	E	F	S		F	Q	S	N	D	L	I	A	I	T	Q	T	D	P	D	G	W	W	Q	G	E	L	L	D	N	G	G	G	N
Pseudozyma_hubeiensis_10	CYK2	L	F	Y	V	K	A	L	Y	D	Y	Q	A	T	N	P	E	F	S		F	T	T	G	D	I	I	A	V	T	H	T	E	A	D	G	W	W	Q	G	E	L	L	D			G	A	N
Ustilago_hordei_10	CYK2	L	F	Y	V	K	A	L	Y	D	Y	Q	A	T	N	P	E	F	S		F	T	T	G	D	V	I	A	V	T	H	T	E	A	D	G	W	W	Q	G	E	L	L	D			G	A	N
Melanopsichium_pennsylvanicum_10	CYK2	L	F	Y	V	K	A	L	Y	D	Y	Q	A	T	N	P	E	F	S		F	T	L	G	D	I	I	A	V	T	H	T	E	A	D	G	W	W	Q	G	E	L	L	D			G	A	N
Sporisorium_reilianum_10	CYK2	L	F	Y	V	K	A	L	Y	D	Y	Q	A	T	N	P	E	F	S		F	T	T	G	D	I	I	A	V	T	H	T	E	A	D	G	W	W	Q	G	E	L	L	D			G	A	N
Mortierella_verticillata_11	CYK2	L	F	Y	V	R	A	I	Y	D	Y	E	A	T	I	P	E	L	N		L	K	E	G	D	I	L	A	V	L	H	T	R	D	D	G	W	W	E	G	D	L	L	D				R	G
Lichtheimia_corymbifera_11	CYK2	I	E	Y	V	R	A	I	W	T	Y	E	A	K	I	P	E	M	S		F	M	A	G	D	P	L	A	V	I	T	K	Q	I	D	G	W	W	L	A	E	L	M	D					G
Mucor_circinelloides_11	CYK2	I	G	F	A	K	A	Q	W	P	F	E	A	T	I	D	E	M	S		F	Q	A	D	E	V	V	G	I	I	H	K	Q	M	D	G	W	W	E	A	E	R	L	G					G
Rhizophagus_irregularis_11	CYK2	E	F	Y	V	K	A	L	Y	D	Y	Q	K	T	I	P	E	I	S		F	T	A	N	D	V	I	A	V	L	N	T	H	S	D	G	W	W	E	G	E	I	L	D					G
fungal_sp._11	CYK2	L	H	F	A	R	A	L	Y	M	Y	Q	A	A	I	P	E	L	S		F	A	K	G	D	V	L	A	V	V	R	H	Q	D	D	G	W	W	E	A	E	V	C					A	G
Batrachochytrium_dendrobatidis_11	CYK2	L	F	S	V	R	A	L	Y	D	Y	D	S	G	S	P	E	L	T		V	L	K	G	Q	V	I	P	V	I	A	T	H	E	D	G	W	W	E	G	L	G	S	D					G
#Entropy_Ratio	CYK3	1.3	1.5	1.3	2.2	2.8	0.6	1.2	1.2	1	1.3	1.2	2.5	1.4	0.9	1.3	0.8	1.9	1.2	1.4	1.6	1.7	2.6	1.1	0.8	3.7	1.3	2.4	1.2	0.7	1.8	1.9	1.8	2.8		0.9	1	2.1	1.1	2	1.8	3.7	1	2.1			1.5	1.6	1
#Paralog_Entropy	CYK3	4.8	4.6	3.7	2.2	4.1	1	2.1	1.4	3.4	1.3	5	3.8	4.3	4.5	4.4	4.1	1.9	1.2	3.3	2.2	4.9	4.9	2	1.4	3.7	1.3	4.5	1.2	2.1	4.6	4.5	5.1	4		2.9	1	2.1	4.5	2	3.3	3.7	4.3	4.6			4.3	4.9	1
#Ortholog_Entropy	CYK3	3.7	3.1	2.8	1	1.5	1.7	1.7	1.2	3.4	1	4.1	1.5	3	4.8	3.4	5	1	1	2.3	1.4	2.8	1.9	1.8	1.7	1	1	1.9	1	3.1	2.5	2.4	2.8	1.4		3.2	1	1	4	1	1.8	1	4.3	2.2			2.8	3.1	1
#ProteinNumber_S.Cerevisiae	CYK3	11	12	13	14	15	16	17	18	19	20	21	22	23	24	25	26	27	28	29	30	31	32	33	34	35	36	37	38	39	40	41	42	43		44	45	46	47	48	49	50	51	52			56	57	58
Saccharomyces_cerevisiae_0	CYK3	P	F	K	V	K	A	R	Y	G	W	S	G	Q	T	K	G	D	L	G	F	L	E	G	D	I	M	E	V	T	R	I	A	G		S	W	F	Y	G	K	L	L	R			C	S	G
Candida_glabrata_1	CYK3	P	F	K	V	K	A	R	Y	G	W	S	G	Q	A	K	E	D	L	G	F	L	E	G	D	V	M	E	V	S	R	V	A	G		E	W	Y	Y	G	R	L	L	R			C	A	G
Cyberlindnera_fabianii_1	CYK3	P	F	R	V	R	T	I	Y	S	W	S	G	A	E	E	D	D	L	G	F	I	E	G	D	I	I	E	V	D	D	L	D	G		N	W	W	H	G	R	L	K	R			M	T	G
Debaryomyces_hansenii_1	CYK3	K	T	N	I	S					W	A	G	E	E	D	G	D	L	G	F	I	E	N	E	I	V	E	V	Y	S	V	D	D		S	W	W	N	G	K	L	R	R			E		G
Beauveria_bassiana_2	CYK3													Q	G	K	R	D	L	G	F	I	E	G	D	L	I	E	C	L	N	A	D	G		S	W	W	V	G	R	L	Y	R			T	V	G
Chaetomium_thermophilum_2	CYK3	P	C	W	V	R	A	I	Y	S	W	G	G	E	S	K	R	D	L	G	F	V	E	G	D	L	I	E	C	L	N	A	D	G		S	W	W	T	G	R	L	W	R			A	I	G
Arthroderma_benhamiae_3	CYK3	P	C	W	C	R	A	V	Y	S	W	G	G	E	S	K	Q	D	L	G	F	I	E	G	D	L	I	E	C	L	N	A	D	G		S	W	W	T	G	R	L	R	R			M	V	G
Aspergillus_fumigatus_3	CYK3	P	C	W	C	R	A	I	Y	S	W	G	G	E	T	K	R	D	L	G	F	V	E	G	D	L	I	E	C	L	N	A	D	G		Q	W	W	M	G	R	L	R	R			M	V	G
Blumeria_graminis_4	CYK3	P	C	W	V	R	A	K	F	S	Y	G	G	E	S	K	Y	D	L	G	F	M	E	G	D	L	I	E	C	L	N	A	D	G		S	W	W	M	G	R	L	W	R			V	K	G
Bipolaris_maydis_5	CYK3	P	C	W	C	K	A	V	Y	S	W	G	G	E	V	K								G	D	L	I	E	V	L	N	A	D	G		S	W	W	M	G	R	L	K	R			M	V	G
Dactylellina_haptotyla_6	CYK3	P	C	W	V	K	A	I	Y	S	W	G	G	E	T	K	R	D	L	G	F	M	E	G	D	L	I	E	C	L	N	A	D	G		A	W	W	M	G	R	L	K	R			Q	V	G
Schizosaccharomyces_octosporus_7	CYK3	P	C	M	V	R	A	L	Y	A	W	P	G	E	R	E	G	D	L	S	F	G	K	G	E	L	I	E	C	Q	S	L	D	G		K	W	W	I	G	R		H	I			T	Q	G
Agaricus_bisporus_8	CYK3	T	T	R	A	R	A	L	W	A	W	S	G	Q	D	E	S	D	L	S	I	K	E	G	D	V	I	E	I	V	E	E	N	G		D	W	W	T	G	R	L	D	G					G
Fomitopsis_pinicola_8	CYK3	E	Y	R	V	R	S	L	Y	P	Y	E	G	Q	R	P	E	D	L	S	F	A	E	N	L	I	M	K	A	H	S	R	G	G		D	W	W	Y	G	T	L	V	R			T		G
Paxillus_rubicundulus_8	CYK3	E	F	R	V	R	S	L	Y	Q	Y	E	G	Q	R	E	E	D	L	S	F	T	E	N	T	I	I	T	A	H	S	K	G	G		D	W	W	Y	G	T	M	V	R			S		G
Suillus_luteus_8	CYK3	E	F	R	V	R	S	L	Y	P	Y	E	G	Q	R	A	D	D	L	S	F	V	E	N	L	I	I	S	A	H	S	K	G	G		D	W	W	Y	G	T	I	V	K			S		G
Mortierella_verticillata_11	CYK3	T			V	K	A	V	Y	A	Y	M	A	R	E	S	G	D	L	T	L	T	K	G	D	I	I	K	V	H	D	N	D	G		G	W	W	K	G	T	L	V	H			T	Y	G
Rhizophagus_irregularis_11	CYK3	I	H	K	A	K	A	K	M	D	Y	H	S	Q	H	P	M	D	L	H	F	D	A	G	E	I	I	E	V	L	G	I	N	E		D	W	W	N	G	S	I	Q	N			L	F	G
fungal_sp._11	CYK3	P	C	W	C	K	A	V	Y	S	W	G	G	E	T	K	R	D	L	G	F	I	E	G	D	L	I	E	C	L	N	A	D	G		S	W	W	T	G	R	L	Q	R			N	V	G
Rozella_allomycis_11	CYK3	Y	P	K	V	I	A	L	Y	D	F	N	G	V	E	D	G	D	L	S	F	K	K	N	D	V	I	E	V		T	K	D	G		D	W	W	D	G	S	L					K		G
#Entropy_Ratio	FUS1	1.3	1.3	1.7	0.9	1.1	1	0.8	0.3	1.3	1.3	1.1	1.8	2.2	3.4	1.4	4.1	1.9	1.2	0.7	2.2	1.2	1.7	2	1	1.3	1.3	1.5	1.2	1.3	1.4	1.2	3.9	2.1	3.3	1.6	1	1.6	2.8	1	0.8	1.3	2.9	1.4			1.3	1.9	1
#Paralog_Entropy	FUS1	4.8	4.6	3.7	2.2	4.1	1	2.1	1.4	3.4	1.3	5	3.8	4.3	4.5	4.4	4.1	1.9	1.2	3.3	2.2	4.9	4.9	2	1.4	3.7	1.3	4.5	1.2	2.1	4.6	4.5	5.1	4	4.3	2.9	1	2.1	4.5	2	3.3	3.7	4.3	4.6	4	4.6	4.3	4.9	1
#Ortholog_Entropy	FUS1	3.8	3.5	2.2	2.5	3.6	1	2.6	4.1	2.7	1	4.4	2.1	2	1.3	3.2	1	1	1	4.4	1	4.1	2.8	1	1.3	2.9	1	3.1	1	1.6	3.4	3.7	1.3	1.9	1.3	1.8	1	1.3	1.6	1.9	4.2	2.9	1.5	3.4			3.2	2.6	1
#ProteinNumber_S.Cerevisiae	FUS1	438	439	440	441	442	443	444	445	446	447	448	449	450	451	452	453	454	455	456	457	458	459	460	461	462	463	464	465	466	467	468	469	470	471	472	473	474	475	476	477	478	479	480	497	498	499	500	501
Saccharomyces_cerevisiae_0	FUS1	G	K	T	Y	T	V	I	Q	D	Y	E	P	R	L	T	D	E	I	R	I	S	L	G	E	K	V	K	I	L	A	T	H	T	D	G	W	C	L	V	E	K	C	N	N	E	D	R	G
Candida_glabrata_1	FUS1	G	I	Q	Y	R	V	R	E	E	Y	V	P	S	L	S	D	E	I	H	V	T	V	G	E	T	V	R	V	L	A	S	H	N	D	G	W	A	L	V	E	R	I	E	N	E	N	R	G
Cyberlindnera_fabianii_1	FUS1	N	A	V	Y	Q	V	I	Q	S	Y	E	K	N	L	A	D	E	L	D	I	E	K	G	E	Y	I	K	V	L	A	R	H	T	D	G	W	C	L	V	E	K	V	D	N	D	N	R	G
Debaryomyces_hansenii_1	FUS1	D	K	M	Y	K	V	I	K	P	Y	V	K	N	L	D	D	E	I	S	I	K	V	G	D	R	V	R	I	L	T	E	H	S	D	G	W	C	S	A	R	L	I	E	S	P	K	Q	G
Agaricus_bisporus_8	FUS1	V		V	E	M	I	R	R	P	F	V	P	T	L	S	D	E	V	M	V	E	V	G	D	K	V	K	I	L	Q	M	F	D	D	G	W	S	L	V	E	K	N	P		P	Q	V	G
Fomitopsis_pinicola_8	FUS1	P	R	V	M	I	V	Q	S	T	F	K	P	S	L	T	D	E	L	L	V	R	V	G	E	K	L	K	M	L	E	E	Y	E	D	E	W	C	L	V	Q	R	I	G		M	Q	K	G
Gloeophyllum_trabeum_8	FUS1	P	R	L	M	H	V	V	T	T	F	Q	P	S	M	E	D	E	L	S	V	Q	V	G	E	T	L	R	L	L	E	E	Y	E	D	E	W	C	L	V	Q	R	V	G		A	E	K	G
Serendipita_vermifera_8	FUS1	V	P	V	S	T	V	K	R	T	F	I	P	S	L	P	D	E	L	S	I	S	N	G	D	Q	V	R	I	L	S	A	Y	D	D	G	W	A	L	C	E	K							G
Mixia_osmundae_9	FUS1	G	K	V	F	V	V	R	R	T	F	E	P	S	L	P	D	E	L	I	I	F	P	G	D	R	I	E	I	L	M	G	Y	D	D	G	W	C	L	G	E	N	L	D		F	Q	R	G
Melampsora_larici-populina_9	FUS1	D	R	V	Y	V	V	K	R	T	F	E	A	T	L	T	D	E	L	L	I	F	V	G	D	R	I	Q	I	Q	T	T	Y	D	D	G	W	C	L	G	I	N	L	D		I	S	K	G
Mortierella_verticillata_11	FUS1	L	G	T	Y	N	V	V	A	T	Y	T	P	A	L	A	D	E	I	E	I	G	L	G	D	S	V	T	I	L	Q	E	Y	D	D	G	W	C	M	G	V	N	N	T			I	K	G
Lichtheimia_corymbifera_11	FUS1	Q	P	I	H	T	I	V	A	G	Y	T	P	A	L	S	D	E	I	Q	V	H	P	G	D	Q	V	Q	I	I	A	E	Y	D	D	G	W	C	L	G	M	N	L	T			Q	Q	G
Mucor_circinelloides_11	FUS1	V	G	V	F	F	V	A	A	T	Y	T	P	T	L	S	D	E	I	D	I	Q	T	G	D	Q	V	E	I	L	V	E	Y	D	D	G	W	C	Q	G	I	N	L	S			A	K	G
fungal_sp._11	FUS1	N	T	V	H	R	V	Q	L	D	F	K	P	S	M	D	D	E	L	E	L	R	A	G	Q	V	V	R	I	V	H	E	Y	D	D	G	W	A	L	C	M	Y	M	D				Q	G
Batrachochytrium_dendrobatidis_11	FUS1	E	Q	P	H	T	V	V	V	N	Y	E	P	Q	M	T	D	E	I	R	L	T	I	G	D	Q	V	I	L	E	S	V	W	S	D	G	W	A	Q	A	Y	N	I	T				R	G
Rozella_allomycis_11	FUS1	P	R	T	A	T	V	M	F	D	Y	F	A	A	S	Q	D	E	I	Q	V	S	Q	G	E	K	V	E	I	I	D	D	S	D	P	N	W	C	L	V	K	S	C	R			L	D	G
#Entropy_Ratio	HSE1			3.1	2.2	4.1	1	2.1	1.4	2.1	0.8	1.3	1.7	3.3	3.7	1.5	4.1	1.9	0.3		1.7	1.4	4.1	1.6	1.4	3.7	1.3	1.4	1.2	1.7	3.8	2	2.3	4	2.2	1.9	1	1.7	3.7	2	1.4	3.1	2.2	3.9			1.4	2.4	1
#Paralog_Entropy	HSE1	4.8	4.6	3.7	2.2	4.1	1	2.1	1.4	3.4	1.3	5	3.8	4.3	4.5	4.4	4.1	1.9	1.2		2.2	4.9	4.9	2	1.4	3.7	1.3	4.5	1.2	2.1	4.6	4.5	5.1	4	4.3	2.9	1	2.1	4.5	2	3.3	3.7	4.3	4.6			4.3	4.9	1
#Ortholog_Entropy	HSE1			1.2	1	1	1	1	1	1.6	1.6	3.7	2.2	1.3	1.2	2.9	1	1	4.1		1.3	3.6	1.2	1.2	1	1	1	3.2	1	1.2	1.2	2.2	2.2	1	2	1.5	1	1.2	1.2	1	2.4	1.2	2	1.2			3.1	2	1
#ProteinNumber_S.Cerevisiae	HSE1	219	220	221	222	223	224	225	226	227	228	229	230	231	232	233	235	236	237		238	239	240	241	242	243	244	245	246	247	248	249	250	251	252	253	254	255	256	257	258	259	260	261			262	263	264
Saccharomyces_cerevisiae_0	HSE1	V	R	R	V	R	A	L	Y	D	L	T	T	N	E	P	E	L	S		F	R	K	G	D	V	I	T	V	L	E	Q	V	Y	R	D	W	W	K	G	A	L	R	G			N	M	G
Candida_glabrata_1	HSE1	I	R	R	V	R	A	L	Y	D	L	N	A	N	E	Q	E	L	S		F	R	K	G	D	V	I	V	V	L	E	Q	V	Y	R	D	W	W	R	G	S	L	H	G			K	I	G
Cyberlindnera_fabianii_1	HSE1			R	V	R	A	L	Y	D	S	F	S	N	D	P	D	L	K		F	H	K	G	D	V	I	T	V	I	E	R	V	Y	K	D	W	G	K	G	S	L	R	G			N	I	G
Debaryomyces_hansenii_1	HSE1	V	S	K	V	R	A	L	Y	D	L	I	S	Y	E	P	E	L	S		F	R	K	G	D	I	I	T	V	I	E	S	V	Y	R	D	W	W	R	G	S	L	V	G			K	T	G
Beauveria_bassiana_2	HSE1			R	V	R	A	L	F	D	F	A	P	S	E	P	E	L	E		F	K	K	G	D	V	I	A	V	L	E	S	V	Y	K	D	W	W	R	G	S	L	K	G			N	T	G
Chaetomium_thermophilum_2	HSE1			R	V	R	A	L	Y	D	F	V	P	S	E	P	E	L	E		F	K	K	G	D	V	I	C	V	L	E	A	V	Y	K	D	W	W	R	G	S	L	R	G			K	T	G
Arthroderma_benhamiae_3	HSE1			R	V	R	A	L	Y	D	F	Q	P	S	E	P	E	L	Q		F	R	K	G	D	V	I	A	V	L	E	S	V	Y	K	D	W	W	K	G	S	L	R	G			Q	T	G
Aspergillus_fumigatus_3	HSE1			R	V	R	A	L	F	D	F	Q	P	S	E	P	E	L	Q		F	R	K	G	D	I	I	A	V	L	E	S	V	Y	K	D	W	W	K	G	S	L	R	G			Q	T	G
Blumeria_graminis_4	HSE1			R	V	R	A	I	Y	N	F	Q	A	S	E	P	E	L	T		F	V	K	G	D	V	I	A	V	L	E	S	V	Y	K	D	W	W	K	G	L	L	R	G			Q	T	G
Bipolaris_maydis_5	HSE1			R	V	R	A	L	F	D	F	Q	P	S	E	P	E	L	Q		F	R	K	G	D	I	I	A	V	L	E	S	V	Y	K	D	W	W	K	G	S	L	R	G			Q	T	G
Dactylellina_haptotyla_6	HSE1			R	V	R	A	L	Y	D	F	V	P	T	E	S	E	L	A		F	R	K	G	D	I	I	A	V	L	E	S	V	Y	K	D	W	W	K	G	S	L	R	G			Q	T	G
Schizosaccharomyces_octosporus_7	HSE1			R	V	R	A	L	Y	D	F	A	A	S	E	P	E	L	S		F	Q	K	G	D	V	I	L	V	L	E	S	V	F	K	D	W	W	K	G	S	C	K	N			K	V	G
Pneumocystis_murina_7	HSE1			R	V	R	A	L	F	D	F	H	A	S	E	P	E	L	S		F	Q	R	G	D	I	I	T	V	L	E	V	T	H	K	D	W	W	Y	G	S	L	N	G			K	M	G
Agaricus_bisporus_8	HSE1			R	V	K	A	L	H	T	F	E	P	T	E	P	E	L	A		F	E	K	G	D	I	I	K	V	V	D	R	G	Y	K	D	W	W	R	G	Q	L	K	G			R	T	G
Fomitopsis_pinicola_8	HSE1			R	V	R	A	L	H	T	F	E	P	T	E	A	E	L	A		F	E	K	G	D	I	I	K	V	V	D	R	G	Y	K	D	W	W	R	G	Q	L	K	G			R	T	G
Gloeophyllum_trabeum_8	HSE1			R	V	R	A	L	H	T	F	E	P	S	E	P	E	L	A		F	E	K	G	D	I	I	K	V	V	D	R	G	Y	K	D	W	W	R	G	Q	L	K	G			R	T	G
Paxillus_rubicundulus_8	HSE1			R	V	K	A	L	H	T	F	E	A	T	E	Q	E	L	A		F	E	K	G	D	I	I	K	V	V	D	R	G	Y	K	D	W	W	R	G	Q	L	K	G			R	T	G
Mixia_osmundae_9	HSE1			R	V	R	A	L	Y	D	F	E	P	A	Q	E	E	M	A		L	K	K	G	D	I	V	R	V	L	D	S	N	Y	E	E	W	W	K	G	E	C	R	G			R	I	G
Melampsora_larici-populina_9	HSE1			R	V	K	A	L	Y	D	F	E	P	N	E	E	E	L	A		F	K	E	G	D	L	I	R	V	I	D	S	A	Y	K	D	W	W	K	G	E	Y	R	G			Q	I	G
Pseudozyma_hubeiensis_10	HSE1			R	V	R	A	L	Y	D	F	S	P	T	E	P	E	L	A		F	S	R	G	E	I	I	R	V	L	D	S	V	Y	E	H	W	W	R	G	E	V	R	G			E	A	G
Ustilago_hordei_10	HSE1			R	V	R	A	L	Y	D	F	S	P	N	E	P	E	L	A		F	S	R	G	E	I	I	R	V	L	D	S	V	Y	E	H	W	W	R	G	E	V	R	G			E	A	G
Melanopsichium_pennsylvanicum_10	HSE1			R	V	R	A	L	Y	D	F	A	P	T	E	P	E	L	A		F	S	R	G	E	I	I	R	V	L	D	S	V	Y	E	H	W	W	R	G	E	V	H	G			E	V	G
Sporisorium_reilianum_10	HSE1			R	V	R	A	L	Y	D	F	S	P	T	E	P	E	L	A		F	S	R	G	E	I	I	R	V	L	D	S	V	Y	E	H	W	W	R	G	E	V	R	G			E	A	G
Mortierella_verticillata_11	HSE1			R	V	R	A	L	Y	D	F	E	P	T	E	S	E	L	G		F	Q	K	D	D	I	I	I	V	L	A	T	S	Y	Q	D	W	W	K	G	E	L	Y	G			R	Q	G
Lichtheimia_corymbifera_11	HSE1			R	V	R	A	L	Y	D	F	T	P	T	E	Q	E	L	G		F	Q	K	G	D	I	I	R	V	I	E	S	V	Y	R	D	W	W	K	G	E	L	R	G			E	M	G
Mucor_circinelloides_11	HSE1			R	V	R	A	L	Y	D	F	Q	P	T	E	Q	E	L	G		F	E	K	G	D	I	I	R	V	I	E	S	V	Y	R	D	W	W	K	G	E	L	R	G			K	T	G
Rhizophagus_irregularis_11	HSE1			K	V	K	A	L	Y	D	F	V	P	T	E	S	E	L	G		F	S	R	G	D	V	I	T	V	L	D	S	V	Y	K	D	W	W	R	G	E	L	H	G			K	T	G
fungal_sp._11	HSE1			R	V	R	A	L	Y	D	F	A	P	S	E	A	E	L	A		F	R	K	G	D	V	I	A	V	L	E	S	V	F	K	D	W	W	K	G	S	L	R	G			N	T	G
Batrachochytrium_dendrobatidis_11	HSE1			Q	V	R	A	L	Y	D	F	H	G	T	E	E	E	L	H		L	T	R	G	D	I	V	D	V	Y	D	C	T	F	Q	D	W	W	K	G	S	L	R	G			I	V	G
#Entropy_Ratio	LSB1	1.7	1	1.3	2.2	1.1	1	1.7	1.4	1.5	1.3	1.3	1.6	1.7	1.5	1.6	1.8	1.9	1.2	1.3	1.2	2.1	1.1	1.1	1	1.5	1.3	1.3	1.2	0.8	2.6	1.7	2	1.7	1	2.9	1	1.7	1.4	2	0.9	1.4	1.2	2.7			1.2	1.3	1
#Paralog_Entropy	LSB1	4.8	4.6	3.7	2.2	4.1	1	2.1	1.4	3.4	1.3	5	3.8	4.3	4.5	4.4	4.1	1.9	1.2	3.3	2.2	4.9	4.9	2	1.4	3.7	1.3	4.5	1.2	2.1	4.6	4.5	5.1	4	4.3	2.9	1	2.1	4.5	2	3.3	3.7	4.3	4.6			4.3	4.9	1
#Ortholog_Entropy	LSB1	2.9	4.6	2.9	1	3.7	1	1.2	1	2.3	1	3.7	2.4	2.5	3	2.8	2.3	1	1	2.6	1.9	2.3	4.6	1.8	1.3	2.5	1	3.6	1	2.5	1.8	2.7	2.5	2.4	4.3	1	1	1.2	3.3	1	3.7	2.6	3.5	1.7			3.6	3.8	1
#ProteinNumber_S.Cerevisiae	LSB1	55	56	57	58	59	60	61	62	63	64	65	66	67	68	69	70	71	72	73	74	75	76	77	78	79	80	81	82	83	84	85	86	87	88	89	90	91	92	93	94	95	96	97			98	99	100
Saccharomyces_cerevisiae_0	LSB1	E	E	Y	V	E	A	L	Y	D	F	E	A	Q	Q	D	G	D	L	S	L	K	T	G	D	K	I	Q	V	L	E	K	I	S	P	D	W	Y	R	G	K	S	N	N			K	I	G
Candida_glabrata_1	LSB1	L	E	Y	V	E	A	L	Y	D	F	Q	P	Q	Q	D	G	D	L	A	I	R	A	G	D	K	I	Q	V	L	E	K	P	S	A	E	W	Y	R	G	T	V	N	G			R	E	G
Cyberlindnera_fabianii_1	LSB1	A	E	Y	V	E	V	L	Y	N	Y	A	A	Q	Q	P	E	D	L	S	L	T	V	G	D	K	V	Q	V	L	E	H	T	S	P	D	W	W	R	G	T	C	N	G			R	T	G
Debaryomyces_hansenii_1	LSB1	L	G	Y	C	K	A	I	Y	D	Y	Q	A	Q	E	G	E	D	L	G	L	K	K	D	D	I	I	A	V	V	E	H	L		E	D	W	W	K	G	K	K	G	N			A	A	G
Beauveria_bassiana_2	LSB1	I	A	H	A	S	A	L	Y	R	Y	A	G	T	D	A	R	D	L	S	F	E	K	D	D	R	V	A	V	Y	E	Y	M		Q	D	W	W	M	G	N	Q	R	G			Q	E	G
Chaetomium_thermophilum_2	LSB1	L	A	H	A	R	A	L	Y	K	Y	V	A	T	D	A	R	D	V	S	F	E	R	D	D	K	I	S	V	L	E	Y	M		A	D	W	W	R	G	N	E	R	G			E	E	G
Arthroderma_benhamiae_3	LSB1	V	S	R	V	R	A	L	Y	D	F	Q	P	S	E	P	G	E	L	Q	F	R	K	G	D	V	I	A	V	L	E	S		Y	K	D	W	W	K	G	S	L	R	G			Q	T	G
Aspergillus_fumigatus_3	LSB1	A	L	Y	V	T	A	L	Y	D	F	A	G	Q	S	A	G	D	L	A	F	R	E	G	D	R	I	R	V	L	Q	K	T	T	D	D	W	W	E	G	E	L	R	G			V	K	G
Blumeria_graminis_4	LSB1	L	T	R	A	M	A	L	Y	R	Y	A			E	P	G	D	C	N	F	E	A	G	D	M	I	A	V	Y	E	Y	M		T	D	W	W	L	G	N	L	R	G			Q	E	G
Bipolaris_maydis_5	LSB1	S	E	Y	V	T	A	M	Y	D	F	D	S	L	T	P	G	D	L	S	F	K	E	G	D	R	I	R	V	I	K	K	T	S	Q	D	W	W	E	G	E	V	H	G			Q	K	G
Dactylellina_haptotyla_6	LSB1	L	S	V	V	T	A	L	Y	P	Y	S	A	S	D	A	G	D	L	A	L	N	T	G	D	T	I	N	V	T	E	Y	V		A	D	W	W	R	G	N	P	T	G			Q	T	G
Schizosaccharomyces_octosporus_7	LSB1	I	E	R	V	V	A	L	Y	N	F	P	G	P	D	A	G	D	L	P	F	R	A	G	D	V	I	D	V	K	D	H	I		K	D	W	W	R	G	S	L	Y	G			K	E	G
Pneumocystis_murina_7	LSB1	R	Q	C	A	V	A	L	Y	D	Y	E	A	Q	V	E	G	D	L	S	F	K	V	G	D	R	I	E	I	I	K	R	T	K	N	D	W	W	T	G	K	L	N	G			V	Q	G
Agaricus_bisporus_8	LSB1	D		W	A	E	A	Q	Y	D	Y	E	S	A	E	P	G	D	L	E	L	K	E	G	Q	R	V	L	V	I	E	R	T	S	G	D	W	W	T	G	E	M	N	G			K	K	G
Fomitopsis_pinicola_8	LSB1	A	Q	F	V	V	A	L	Y	D	F	T	P	Q	A	D	G	D	L	E	F	R	A	G	D	R	I	E	V	V	E	R	T	T	E	D	W	W	T	G	R	I	G	T			R	Q	G
Gloeophyllum_trabeum_8	LSB1	V	Q	Y	V	V	A	L	Y	D	F	E	A	Q	A	E	G	D	L	S	F	S	A	G	D	R	I	E	L	V	E	K	T	Q	E	D	W	W	T	G	R	L	N	G			R	Q	G
Paxillus_rubicundulus_8	LSB1	V	E	Y	V	T	A	L	Y	D	F	D	A	Q	A	E	G	D	L	S	F	K	T	G	D	R	I	V	I	V	T	K	T	Q	E	D	W	W	T	G	R	L	N	G			V	E	G
Mixia_osmundae_9	LSB1	I	G	T	V	E	A	L	Y	D	Y	E	A	T	D	A	G	D	L	P	L	R	E	G	A	Q	V	T	L	L	E	R	V	N	D	E	W	L	K	G	D	S	D	G			K	T	G
Melampsora_larici-populina_9	LSB1	P	R	R	V	K	A	L	Y	D	F	E	P	N	E	E	G	E	L	A	F	K	E	G	D	L	I	R	V	I	D	S		Y	K	D	W	W	K	G	E	Y	R	G			Q	I	G
Pseudozyma_hubeiensis_10	LSB1	K	N	Y	V	V	A	L	Y	D	Y	V	A	T	A	D	G	D	L	S	F	N	A	G	D	R	I	E	V	T	E	R	T	T	D	D	W	W	T	G	I	V	N	G			Q	K	G
Ustilago_hordei_10	LSB1	R	T	Y	V	I	A	L	Y	D	Y	T	A	T	A	D	G	D	L	S	F	R	A	G	D	R	I	E	V	T	E	R	T	T	E	D	W	W	T	G	I	V	N	G			Q	K	G
Melanopsichium_pennsylvanicum_10	LSB1	K	T	F	V	V	A	L	Y	D	Y	T	A	T	A	D	G	D	L	T	F	K	A	G	D	R	I	E	V	T	E	R	T	T	E	D	W	W	T	G	V	V	N	G			Q	K	G
Sporisorium_reilianum_10	LSB1	K	T	Y	V	V	A	L	Y	D	Y	A	A	T	A	D	G	D	L	S	F	K	A	G	D	R	I	E	V	V	E	R	T	T	D	D	W	W	T	G	V	V	G	G			H	R	G
Mortierella_verticillata_11	LSB1	V	K	M	V	V	A	L	Y	D	Y	D	A	Q	Q	P	G	D	L	S	F	R	K	D	D	R	I	E	I	V	E	R	T	A	D	D	W	W	T	G	K	L	N	G			R	Q	G
Lichtheimia_corymbifera_11	LSB1	L	A	T	A	E	A	L	Y	D	F	N	G	P	N	P	Q	D	L	S	F	R	Q	G	D	I	I	Q	V	T	E	Y	V		N	D	W	W	R	G	T	L	N	G			R	T	G
Mucor_circinelloides_11	LSB1	L	G	N	A	E	A	L	Y	D	Y	S	G	D	N	P	S	D	L	S	I	R	R	G	D	I	I	Q	L	T	E	L	I		D	D	W	W	K	G	T	L	N	G			K	T	G
Rhizophagus_irregularis_11	LSB1	C	G	Y	V	T	A	M	F	D	F	E	G	K	E	E	N	D	L	S	F	R	K	G	D	K	I	E	V	L	E	R	G	P	N	D	W	W	V	G	R	V	N	N			T	V	G
fungal_sp._11	LSB1	L	C	A	A	I	A	L	Y	G	Y	K	G	E	D	E	G	D	L	T	L	Q	P	N	D	F	I	E	V	T	E	Y	M		A	E	W	W	K	G	S	T	R	G			A	V	G
Batrachochytrium_dendrobatidis_11	LSB1	T	K	Y	A	I	A	L	Y	D	F	Q	A	Q	A	D	G	D	L	S	F	S	H	D	E	K	I	E	V	V	Q	R	T	T	N	D	W	W	I	G	R	I	G	D			R	T	G
#Entropy_Ratio	LSB2	2.5	1.1	1.2	2.2	1.1	1	2.1	1.4	1	1.3	1.2	1.7	1.7	1.6	1.3	1.7	1.9	1.2	1.2	1.1	1.7	1.1	0.8	1.4	1.5	1.3	1.3	1.2	0.7	2.7	1.2	1.7	1.3	1	2.4	1	2.1	1.4	1.6	0.7	1.4	1.9	2.9			1.3	1.3	1
#Paralog_Entropy	LSB2	4.8	4.6	3.7	2.2	4.1	1	2.1	1.4	3.4	1.3	5	3.8	4.3	4.5	4.4	4.1	1.9	1.2	3.3	2.2	4.9	4.9	2	1.4	3.7	1.3	4.5	1.2	2.1	4.6	4.5	5.1	4	4.3	2.9	1	2.1	4.5	2	3.3	3.7	4.3	4.6			4.3	4.9	1
#Ortholog_Entropy	LSB2	1.9	4.2	3.2	1	3.9	1	1	1	3.5	1	4	2.3	2.5	2.8	3.4	2.4	1	1	2.8	2	2.8	4.3	2.5	1	2.5	1	3.5	1	2.8	1.7	3.8	2.9	3	4.5	1.2	1	1	3.1	1.2	4.6	2.6	2.3	1.6			3.4	3.7	1
#ProteinNumber_S.Cerevisiae	LSB2	56	57	58	59	60	61	62	63	64	65	66	67	68	69	70	71	72	73	74	75	76	77	78	79	80	81	82	83	84	85	86	87	88	89	90	91	92	93	94	95	96	97	98			99	100	101
Saccharomyces_cerevisiae_0	LSB2	L	E	Y	V	E	A	L	Y	Q	F	D	P	Q	Q	D	G	D	L	G	L	K	P	G	D	K	V	Q	L	L	E	K	L	S	P	E	W	Y	K	G	S	C	N	G			R	T	G
Candida_glabrata_1	LSB2	L	E	Y	V	E	A	L	Y	D	F	Q	P	Q	Q	D	G	D	L	A	I	R	A	G	D	K	I	Q	V	L	E	K	P	S	A	E	W	Y	R	G	T	V	N	G			R	E	G
Cyberlindnera_fabianii_1	LSB2	A	E	Y	V	E	V	L	Y	N	Y	A	A	Q	Q	P	E	D	L	S	L	T	V	G	D	K	V	Q	V	L	E	H	T	S	P	D	W	W	R	G	T	C	N	G			R	T	G
Debaryomyces_hansenii_1	LSB2	L	G	Y	C	K	A	I	Y	D	Y	Q	A	Q	E	G	E	D	L	G	L	K	K	D	D	I	I	A	V	V	E	H	L	S	E	D	W	W	K	G	Y	K	K	G			T	A	G
Beauveria_bassiana_2	LSB2	I	A	H	A	S	A	L	Y	R	Y	A	G	T	D	A	R	D	L	S	F	E	K	D	D	R	V	A	V	Y	E	Y	M	N	Q	D	W	W	M	G	Q	R	T	G			Q	E	G
Chaetomium_thermophilum_2	LSB2	L	A	H	A	R	A	L	Y	K	Y	V	A	T	D	A	R	D	V	S	F	E	R	D	D	K	I	S	V	L	E	Y	M	N	A	D	W	W	R	G	E	R	T	G			E	E	G
Arthroderma_benhamiae_3	LSB2	L	S	L	A	S	A	L	Y	A	Y	T	P	T	D	A	G	D	L	A	L	Q	P	N	D	R	I	Q	V	L	E	H	M	N	N	D	W	W	R	G	E	R	T	H			L	E	G
Aspergillus_fumigatus_3	LSB2	L	S	V	A	T	A	L	Y	A	Y	T	P	T	D	A	G	D	L	A	L	Q	P	H	D	R	V	Q	V	L	E	H	M	N	A	D	W	W	R	G	E	R	T	N			L	E	G
Blumeria_graminis_4	LSB2	L	T	R	A	M	A	L	Y	R	Y	A			E	P	G	D	C	N	F	E	A	G	D	M	I	A	V	Y	E	Y	M	N	T	D	W	W	L	G	L	R	T	G			Q	E	G
Bipolaris_maydis_5	LSB2	L	C	H	A	S	A	M	Y	Q	Y	N	A	Q	D	A	G	D	L	A	L	M	P	N	D	K	I	A	V	T	E	Y	M	N	N	E	W	W	K	G	E	R	T	G			M	D	G
Dactylellina_haptotyla_6	LSB2	L	S	V	V	T	A	L	Y	P	Y	S	A	S	D	A	G	D	L	A	L	N	T	G	D	T	I	N	V	T	E	Y	V	N	A	D	W	W	R	G	P	T	T	G			Q	T	G
Schizosaccharomyces_octosporus_7	LSB2	I	E	R	V	V	A	L	Y	N	F	P	G	P	D	A	G	D	L	P	F	R	A	G	D	V	I	D	V	K	D	H	I	N	K	D	W	W	R	G	S	L	Y	G			K	E	G
Pneumocystis_murina_7	LSB2	I	S	R	V	R	A	L	F	D	F	H	A	S	E	P	G	E	L	S	F	Q	R	G	D	I	I	T	V	L	E	V	T	H	K	D	W	W	Y	G	S	L	N	G			K	M	G
Agaricus_bisporus_8	LSB2	L	F	R	A	R	A	I	W	P	Y	N	E	H	E	S	R	D	L	S	F	S	P	G	D	I	I	E	V	F	H	E	T	N	G	D	W	W	E	G	R	C	N	G			R	S	G
Fomitopsis_pinicola_8	LSB2	A	Q	F	V	V	A	L	Y	D	F	T	P	Q	A	D	G	D	L	E	F	R	A	G	D	R	I	E	V	V	E	R	T	D	E	D	W	W	T	G	R	I	G	T			R	Q	G
Gloeophyllum_trabeum_8	LSB2	V	Q	Y	V	V	A	L	Y	D	F	E	A	Q	A	E	G	D	L	S	F	S	A	G	D	R	I	E	L	V	E	K	T	E	E	D	W	W	T	G	R	L	N	G			R	Q	G
Paxillus_rubicundulus_8	LSB2	V	E	Y	V	T	A	L	Y	D	F	D	A	Q	A	E	G	D	L	S	F	K	T	G	D	R	I	V	I	V	T	K	T	D	E	D	W	W	T	G	R	L	N	G			V	E	G
Mixia_osmundae_9	LSB2	P	T	R	V	R	A	L	Y	D	F	E	P	A	Q	E	G	E	M	A	L	K	K	G	D	I	V	R	V	L	D	S	N	Y	E	E	W	W	K	G	E	C	R	G			R	I	G
Melampsora_larici-populina_9	LSB2	P	R	R	V	K	A	L	Y	D	F	E	P	N	E	E	G	E	L	A	F	K	E	G	D	L	I	R	V	I	D	S	A	Y	K	D	W	W	K	G	E	Y	R	G			Q	I	G
Pseudozyma_hubeiensis_10	LSB2	P	S	H	V	E	A	L	Y	D	F	A	G	Q	E	Q	D	D	L	A	F	K	I	G	D	V	I	Q	V	T	G	Q	E	D	E	M	W	W	R	G	T	L	N	G			R	S	G
Ustilago_hordei_10	LSB2	R	T	Y	V	I	A	L	Y	D	Y	T	A	T	A	D	G	D	L	S	F	R	A	G	D	R	I	E	V	T	E	R	T	A	E	D	W	W	T	G	I	V	N	G			Q	K	G
Melanopsichium_pennsylvanicum_10	LSB2	K	T	F	V	V	A	L	Y	D	Y	T	A	T	A	D	G	D	L	T	F	K	A	G	D	R	I	E	V	T	E	R	T	A	E	D	W	W	T	G	V	V	N	G			Q	K	G
Sporisorium_reilianum_10	LSB2	K	T	Y	V	V	A	L	Y	D	Y	A	A	T	A	D	G	D	L	S	F	K	A	G	D	R	I	E	V	V	E	R	T	A	D	D	W	W	T	G	V	V	G	G			H	R	G
Mortierella_verticillata_11	LSB2	V	K	M	V	V	A	L	Y	D	Y	D	A	Q	Q	P	G	D	L	S	F	R	K	D	D	R	I	E	I	V	E	R	T	S	D	D	W	W	T	G	K	L	N	G			R	Q	G
Lichtheimia_corymbifera_11	LSB2	L	A	T	A	E	A	L	Y	D	F	N	G	P	N	P	Q	D	L	S	F	R	Q	G	D	I	I	Q	V	T	E	Y	V	N	N	D	W	W	R	G	T	L	N	G			R	T	G
Mucor_circinelloides_11	LSB2	L	G	N	A	E	A	L	Y	D	Y	S	G	D	N	P	S	D	L	S	I	R	R	G	D	I	I	Q	L	T	E	L	I	N	D	D	W	W	K	G	T	L	N	G			K	T	G
Rhizophagus_irregularis_11	LSB2	V	Q	Y	V	R	A	L	Y	D	Y	E	A	Q	A	E	G	D	L	S	F	K	K	G	D	K	I	E	V	I	T	R	K	D	N	E	W	W	K	G	K	L	N	G			K	I	G
fungal_sp._11	LSB2	L	C	A	A	I	A	L	Y	G	Y	K	G	E	D	E	G	D	L	T	L	Q	P	N	D	F	I	E	V	T	E	Y	M	N	A	E	W	W	K	G	T	R	T	G			A	V	G
Batrachochytrium_dendrobatidis_11	LSB2	L	S	K	V	V	A	I	Y	D	Y	D	P	V	E	E	G	E	L	A	I	R	E	N	D	I	L	V	V	V	D	D	S	D	P	D	W	W	L	V	T	T	H	N			K	E	G
#Entropy_Ratio	LSB3	1.3	1.1	1.2	2.2	2.4	1	1.6	1.4	1.7	1.3	1.6	1.9	1.8	2.1	1.3	2.8	1.9	1.2	1.4	2.2	2.3	3	1.5	0.8	3.1	1.3	1.6	1.2	1	2.2	3.7	4.2	1.8	2	2.1	1	2.1	2.4	2	1.4	3.1	1.5	1.2			1.6	1.2	0.6
#Paralog_Entropy	LSB3	4.8	4.6	3.7	2.2	4.1	1	2.1	1.4	3.4	1.3	5	3.8	4.3	4.5	4.4	4.1	1.9	1.2	3.3	2.2	4.9	4.9	2	1.4	3.7	1.3	4.5	1.2	2.1	4.6	4.5	5.1	4	4.3	2.9	1	2.1	4.5	2	3.3	3.7	4.3	4.6			4.3	4.9	1
#Ortholog_Entropy	LSB3	3.8	4.3	3	1	1.7	1	1.3	1	2	1	3.1	2	2.4	2.1	3.5	1.5	1	1	2.3	1	2.1	1.6	1.3	1.6	1.2	1	2.8	1	2	2.1	1.2	1.2	2.2	2.2	1.4	1	1	1.9	1	2.4	1.2	2.9	3.9			2.7	4	1.7
#ProteinNumber_S.Cerevisiae	LSB3	402	403	404	405	406	407	408	409	410	411	412	413	414	415	416	417	418	419	420	421	422	423	424	425	426	427	428	429	430	431	432	433	434	437	438	439	440	441	442	443	444	445	446			447	448	449
Saccharomyces_cerevisiae_0	LSB3	S	P	K	A	V	A	L	Y	S	F	A	G	E	E	S	G	D	L	P	F	R	K	G	D	V	I	T	I	L	K	K	S	D	N	D	W	W	T	G	R	V	N	G			R	E	G
Candida_glabrata_1	LSB3	A	P	K	A	V	A	L	Y	S	F	A	G	E	E	A	G	D	L	S	F	R	K	G	D	V	I	T	I	I	K	K	S	D	N	D	W	W	T	G	K	V	N	G			R	E	G
Cyberlindnera_fabianii_1	LSB3	G	P	K	A	I	A	L	Y	S	F	D	G	E	Q	S	G	D	L	P	F	R	K	G	D	V	I	T	I	I	K	K	S	D	D	D	W	W	T	G	S	L	N	G			K	E	G
Debaryomyces_hansenii_1	LSB3	A	N	Q	A	I	A	L	Y	T	F	K	G	E	Q	N	G	D	L	P	F	K	K	G	D	V	I	D	I	V	K	K	S	E	N	D	W	W	T	G	R	N	N	G			A	V	G
Beauveria_bassiana_2	LSB3		N	E	A	I	A	L	Y	N	F	D	A	D	Q	P	G	D	L	G	F	K	K	G	D	V	I	T	V	L	K	K	T	E	N	D	W	W	T	G	M	V	G	T			R	H	G
Chaetomium_thermophilum_2	LSB3	K	N	Q	A	I	A	L	Y	T	F	E	P	E	Q	P	G	D	L	G	F	K	K	G	E	I	I	T	I	L	K	K	T	D	N	D	W	W	T	G	M	I	G	T			R	H	G
Arthroderma_benhamiae_3	LSB3	K	D	Q	A	L	A	L	F	T	F	D	A	D	Q	E	G	D	L	G	F	K	K	G	E	I	I	T	I	V	K	R	T	E	D	D	W	W	T	G	R	I	G	N			R	V	D
Aspergillus_fumigatus_3	LSB3	A	D	Q	A	V	A	L	Y	T	F	D	A	D	Q	E	G	D	L	G	F	K	K	G	D	I	I	T	I	L	K	R	T	D	E	D	W	W	T	G	R	I	G	D			R	V	G
Blumeria_graminis_4	LSB3	K	N	E	A	I	A	L	F	N	F	D	A	E	Q	P	G	D	L	G	F	R	K	G	D	I	I	T	V	T	Q	A	S	P	E	D	W	W	T	G	F	I	G	G			R	T	G
Bipolaris_maydis_5	LSB3	S	D	Q	A	I	A	K	F	T	F	D	A	D	Q	P	G	D	L	G	F	K	K	G	E	V	I	T	I	I	K	R	T	D	T	D	W	W	T	G	R	I	G	N			R	E	G
Dactylellina_haptotyla_6	LSB3	A	N	Q	A	V	A	L	Y	T	F	D	A	D	Q	P	G	D	L	G	F	K	K	G	E	I	I	T	I	V	K	R	S	D	N	D	W	W	T	G	K	I	G	D			R	T	G
Schizosaccharomyces_octosporus_7	LSB3	P	N	Q	V	R	A	L	Y	T	F	T	G	E	Q	P	G	D	L	S	F	K	K	G	D	I	I	E	I	I	Q	R	S	E	D	D	W	W	T	G	R	I	G	Y			H	E	G
Pneumocystis_murina_7	LSB3	R	Q	C	A	V	A	L	Y	D	Y	E	A	Q	V	E	G	D	L	S	F	K	V	G	D	R	I	E	I	I	K	R	T	E	N	D	W	W	T	G	K	L	N	G			V	Q	G
Agaricus_bisporus_8	LSB3	G	V	R	A	I	A	V	F	D	F	D	A	V	E	D	G	D	L	S	F	N	K	G	D	V	I	A	I	V	K	R	S	N	D	D	W	W	T	G	R	V	N	N			R	E	G
Fomitopsis_pinicola_8	LSB3	V	A	R	A	I	A	L	Y	N	F	D	A	V	Q	P	G	D	L	S	F	N	K	G	Q	V	I	T	V	I	K	K	S	D	N	T	W	W	T	G	K	L	D	G			R	E	G
Gloeophyllum_trabeum_8	LSB3	V	G	R	C	I	A	L	Y	D	F	D	A	V	Q	P	G	D	L	S	F	K	Q	G	D	V	I	T	I	L	E	K	S	G	D	T	W	W	K	G	K	L	N	G			R	E	G
Paxillus_rubicundulus_8	LSB3	V	A	R	A	I	A	L	Y	E	F	K	A	V	E	A	G	D	L	T	F	S	R	G	D	V	I	I	I	T	R	K	S	D	D	D	W	W	K	G	K	V	N	G			Q	E	G
Mixia_osmundae_9	LSB3	L	G	K	A	I	A	L	F	D	Y	N	G		Q	A	G	D	L	S	F	K	R	N	D	V	I	T	I	V	A	R		P	E	E	W	W	T	G	S	I	G	S			R	K	G
Melampsora_larici-populina_9	LSB3	K	R	K	A	V	A	V	Y	D	F	K	P	T	E	E	G	D	L	G	F	Q	K	G	D	M	I	K	I	E	S	K	I	D	D	D	W	W	T	G			S	I			G	M
Pseudozyma_hubeiensis_10	LSB3	I	E	R	V	I	A	L	Y	D	F	E	A	Q	E	E	G	D	L	G	F	Q	K	G	Q	V	I	A	V	T	K	K	T	E	D	D	W	W	Q	G	R	V	E	A			G	L	T
Ustilago_hordei_10	LSB3	I	E	R	V	I	A	L	F	D	F	E	A	Q	E	E	G	D	L	G	F	S	K	G	Q	V	I	A	V	T	R	K	T	N	D	D	W	W	E	G	R	V	E	A			G	M	S
Melanopsichium_pennsylvanicum_10	LSB3	L	E	R	V	I	A	L	Y	D	F	E	A	Q	E	E	G	D	L	G	F	T	K	G	Q	V	I	A	V	T	K	K	T	D	D	D	W	W	Q	G	R	V	E	A			G	M	S
Sporisorium_reilianum_10	LSB3	I	E	R	V	V	A	L	F	D	F	E	A	Q	E	E	G	D	L	S	F	S	K	G	Q	V	I	A	V	T	R	K	T	R	D	D	W	W	Q	G	R	V	E	A			G	L	S
Mortierella_verticillata_11	LSB3	P	D	T	V	T	A	M	Y	D	F	A	G	E	Q	A	T	D	L	S	F	K	K	G	D	I	I	T	V	I	K	K	T	P	N	D	W	W	T	G	R	C	Q	G			R	E	G
Lichtheimia_corymbifera_11	LSB3	Q	P	T	A	R	A	L	Y	D	F	T	G	E	Q	E	G	D	L	S	F	R	E	G	D	V	I	T	I	V	E	K	S	D	D	D	W	W	T	G	S	V	N	G			R	Q	G
Mucor_circinelloides_11	LSB3	D	S	R	A	R	A	L	F	N	F	A	G	E	Q	D	G	D	L	V	F	H	K	G	D	I	I	T	I	V	K	K	T	D	N	D	W	W	T	G	R	I	G	S			R	Q	G
Rhizophagus_irregularis_11	LSB3	L	E	T	A	I	A	A	Y	D	F	Q	G	E	Q	D	D	D	L	S	F	S	K	G	D	I	I	I	I	I	K	K	T	D	N	D	W	W	V	G	K	C	N	G			K	E	G
fungal_sp._11	LSB3	S	G	Q	A	V	A	K	F	N	F	D	P	D	Q	P	G	D	L	G	F	K	K	G	D	V	I	T	I	L	K	R	T	D	A	D	W	W	T	G	R	I	G	D			R	E	G
Batrachochytrium_dendrobatidis_11	LSB3	V	L	A	A	R	A	L	Y	D	F	N	G	E	Q	P	T	D	L	S	F	K	K	D	D	I	V	I	V	T	K	R	T	D	E	S	W	W	E	G	E	C	D	G			R	K	G
#Entropy_Ratio	LSB4	1.3	1.1	1.2	2.2	2.4	1	1.6	1.4	1.7	1.3	1.6	1.9	1.8	2.1	1.3	2.8	1.9	1.2	1.4	2.2	2.3	3	1.5	0.8	3.1	1.3	1.6	1.2	1	2.2	3.7	4.2	1.8	2	2.1	1	2.1	2.4	2	1.4	2.9	1.5	1.2			2.5	1.2	0.8
#Paralog_Entropy	LSB4	4.8	4.6	3.7	2.2	4.1	1	2.1	1.4	3.4	1.3	5	3.8	4.3	4.5	4.4	4.1	1.9	1.2	3.3	2.2	4.9	4.9	2	1.4	3.7	1.3	4.5	1.2	2.1	4.6	4.5	5.1	4	4.3	2.9	1	2.1	4.5	2	3.3	3.7	4.3	4.6			4.3	4.9	1
#Ortholog_Entropy	LSB4	3.8	4.3	3	1	1.7	1	1.3	1	2	1	3.1	2	2.4	2.1	3.3	1.5	1	1	2.4	1	2.1	1.6	1.3	1.6	1.2	1	2.8	1	2	2.1	1.2	1.2	2.2	2.2	1.4	1	1	1.9	1	2.4	1.3	2.9	3.9			1.7	4.2	1.3
#ProteinNumber_S.Cerevisiae	LSB4	411	412	413	414	415	416	417	418	419	420	421	422	423	424	425	426	427	428	429	430	431	432	433	434	435	436	437	438	439	440	441	442	443	446	447	448	449	450	451	452	453	454	455			456	457	458
Saccharomyces_cerevisiae_0	LSB4	T	P	T	A	V	A	L	Y	N	F	A	G	E	Q	P	G	D	L	A	F	K	K	G	D	V	I	T	I	L	K	K	S	D	N	D	W	W	T	G	R	T	N	G			K	E	G
Candida_glabrata_1	LSB4	A	P	K	A	V	A	L	Y	S	F	A	G	E	E	A	G	D	L	S	F	R	K	G	D	V	I	T	I	I	K	K	S	D	N	D	W	W	T	G	K	V	N	G			R	E	G
Cyberlindnera_fabianii_1	LSB4	G	P	K	A	I	A	L	Y	S	F	D	G	E	Q	S	G	D	L	P	F	R	K	G	D	V	I	T	I	I	K	K	S	D	D	D	W	W	T	G	S	L	N	G			K	E	G
Debaryomyces_hansenii_1	LSB4	A	N	Q	A	I	A	L	Y	T	F	K	G	E	Q	N	G	D	L	P	F	K	K	G	D	V	I	D	I	V	K	K	S	E	N	D	W	W	T	G	R	N	N	G			A	V	G
Beauveria_bassiana_2	LSB4		N	E	A	I	A	L	Y	N	F	D	A	D	Q	P	G	D	L	G	F	K	K	G	D	V	I	T	V	L	K	K	T	E	N	D	W	W	T	G	M	V	G	T			R	H	G
Chaetomium_thermophilum_2	LSB4	K	N	Q	A	I	A	L	Y	T	F	E	P	E	Q	P	G	D	L	G	F	K	K	G	E	I	I	T	I	L	K	K	T	D	N	D	W	W	T	G	M	I	G	T			R	H	G
Arthroderma_benhamiae_3	LSB4	K	D	Q	A	L	A	L	F	T	F	D	A	D	Q	E	G	D	L	G	F	K	K	G	E	I	I	T	I	V	K	R	T	E	D	D	W	W	T	G	R	I	G	N			R	V	D
Aspergillus_fumigatus_3	LSB4	A	D	Q	A	V	A	L	Y	T	F	D	A	D	Q	E	G	D	L	G	F	K	K	G	D	I	I	T	I	L	K	R	T	D	E	D	W	W	T	G	R	I	G	D			R	V	G
Blumeria_graminis_4	LSB4	K	N	E	A	I	A	L	F	N	F	D	A	E	Q	P	G	D	L	G	F	R	K	G	D	I	I	T	V	T	Q	A	S	P	E	D	W	W	T	G	F	I	G	G			R	T	G
Bipolaris_maydis_5	LSB4	S	D	Q	A	I	A	K	F	T	F	D	A	D	Q	P	G	D	L	G	F	K	K	G	E	V	I	T	I	I	K	R	T	D	T	D	W	W	T	G	R	I	G	N			R	E	G
Dactylellina_haptotyla_6	LSB4	A	N	Q	A	V	A	L	Y	T	F	D	A	D	Q	P	G	D	L	G	F	K	K	G	E	I	I	T	I	V	K	R	S	D	N	D	W	W	T	G	K	I	G	D			R	T	G
Schizosaccharomyces_octosporus_7	LSB4	P	N	Q	V	R	A	L	Y	T	F	T	G	E	Q	P	G	D	L	S	F	K	K	G	D	I	I	E	I	I	Q	R	S	E	D	D	W	W	T	G	R	I	G	Y			H	E	G
Pneumocystis_murina_7	LSB4	R	Q	C	A	V	A	L	Y	D	Y	E	A	Q	V	E	G	D	L	S	F	K	V	G	D	R	I	E	I	I	K	R	T	E	N	D	W	W	T	G	K	L	N	G			V	Q	G
Agaricus_bisporus_8	LSB4	G	V	R	A	I	A	V	F	D	F	D	A	V	E	D	G	D	L	S	F	N	K	G	D	V	I	A	I	V	K	R	S	N	D	D	W	W	T	G	R	V	N	N			R	E	G
Fomitopsis_pinicola_8	LSB4	V	A	R	A	I	A	L	Y	N	F	D	A	V	Q	P	G	D	L	S	F	N	K	G	Q	V	I	T	V	I	K	K	S	D	N	T	W	W	T	G	K	L	D	G			R	E	G
Gloeophyllum_trabeum_8	LSB4	V	G	R	C	I	A	L	Y	D	F	D	A	V	Q	P	G	D	L	S	F	K	Q	G	D	V	I	T	I	L	E	K	S	G	D	T	W	W	K	G	K	L	N	G			R	E	G
Paxillus_rubicundulus_8	LSB4	V	A	R	A	I	A	L	Y	E	F	K	A	V	E	A	G	D	L	T	F	S	R	G	D	V	I	I	I	T	R	K	S	D	D	D	W	W	K	G	K	V	N	G			Q	E	G
Mixia_osmundae_9	LSB4	L	G	K	A	I	A	L	F	D	Y	N	G		Q	A	G	D	L	S	F	K	R	N	D	V	I	T	I	V	A	R		P	E	E	W	W	T	G	S	I	G	S			R	K	G
Melampsora_larici-populina_9	LSB4	K	R	K	A	V	A	V	Y	D	F	K	P	T	E	E	G	D	L	G	F	Q	K	G	D	M	I	K	I	E	S	K	I	D	D	D	W	W	T	G			S	I			R	K	G
Pseudozyma_hubeiensis_10	LSB4	I	E	R	V	I	A	L	Y	D	F	E	A	Q	E	E	G	D	L	G	F	Q	K	G	Q	V	I	A	V	T	K	K	T	E	D	D	W	W	Q	G	R	V	E	A			R	I	G
Ustilago_hordei_10	LSB4	I	E	R	V	I	A	L	F	D	F	E	A	Q	E	E	G	D	L	G	F	S	K	G	Q	V	I	A	V	T	R	K	T	N	D	D	W	W	E	G	R	V	E	A			K	T	A
Melanopsichium_pennsylvanicum_10	LSB4	L	E	R	V	I	A	L	Y	D	F	E	A	Q	E	E	G	D	L	G	F	T	K	G	Q	V	I	A	V	T	K	K	T	D	D	D	W	W	Q	G	R	V	E	A			K	V	G
Sporisorium_reilianum_10	LSB4	I	E	R	V	V	A	L	F	D	F	E	A	Q	E	E	G	D	L	S	F	S	K	G	Q	V	I	A	V	T	R	K	T	R	D	D	W	W	Q	G	R	V	E	A			R	V	G
Mortierella_verticillata_11	LSB4	P	D	T	V	T	A	M	Y	D	F	A	G	E	Q	A	T	D	L	S	F	K	K	G	D	I	I	T	V	I	K	K	T	P	N	D	W	W	T	G	R	C	Q	G			R	E	G
Lichtheimia_corymbifera_11	LSB4	Q	P	T	A	R	A	L	Y	D	F	T	G	E	Q	E	G	D	L	S	F	R	E	G	D	V	I	T	I	V	E	K	S	D	D	D	W	W	T	G	S	V	N	G			R	Q	G
Mucor_circinelloides_11	LSB4	D	S	R	A	R	A	L	F	N	F	A	G	E	Q	D	G	D	L	V	F	H	K	G	D	I	I	T	I	V	K	K	T	D	N	D	W	W	T	G	R	I	G	S			R	Q	G
Rhizophagus_irregularis_11	LSB4	L	E	T	A	I	A	A	Y	D	F	Q	G	E	Q	D	D	D	L	S	F	S	K	G	D	I	I	I	I	I	K	K	T	D	N	D	W	W	V	G	K	C	N	G			K	E	G
fungal_sp._11	LSB4	S	G	Q	A	V	A	K	F	N	F	D	P	D	Q	P	G	D	L	G	F	K	K	G	D	V	I	T	I	L	K	R	T	D	A	D	W	W	T	G	R	I	G	D			R	E	G
Batrachochytrium_dendrobatidis_11	LSB4	V	L	A	A	R	A	L	Y	D	F	N	G	E	Q	P	T	D	L	S	F	K	K	D	D	I	V	I	V	T	K	R	T	D	E	S	W	W	E	G	E	C	D	G			R	K	G
#Entropy_Ratio	MYO3	1	2.1	1.1	1.3	2	1	1.3	1.2	1.2	1.3	1.4	1.7	2		1.3	1.9	1.9	1.2	1.2	1.3	1.2	2.4	0.8	0.8	2.3	1	1.4	1.2	1.1	1.4	3.2	5.1	1.5	2.9	2.9	1	1.6	3.7	1.5	1.8	1.6			1.1	1.7	1.5	2.3	0.8
#Paralog_Entropy	MYO3	4.8	4.6	3.7	2.2	4.1	1	2.1	1.4	3.4	1.3	5	3.8	4.3	4.5	4.4	4.1	1.9	1.2	3.3	2.2	4.9	4.9	2	1.4	3.7	1.3	4.5	1.2	2.1	4.6	4.5	5.1	4	4.3	2.9	1	2.1	4.5	2	3.3	3.7	4.3	4.6	4	4.6	4.3	4.9	1
#Ortholog_Entropy	MYO3	4.9	2.2	3.3	1.7	2.1	1	1.6	1.2	2.8	1	3.5	2.2	2.2		3.3	2.2	1	1	2.7	1.7	4.2	2	2.3	1.8	1.6	1.3	3.2	1	1.9	3.3	1.4	1	2.6	1.5	1	1	1.3	1.2	1.3	1.8	2.3			3.7	2.7	2.9	2.1	1.3
#ProteinNumber_S.Cerevisiae	MYO3	1122	1123	1124	1125	1126	1127	1128	1129	1130	1131	1132	1133	1134	1135	1136	1138	1139	1140	1141	1142	1143	1144	1145	1146	1147	1148	1149	1150	1151	1152	1153	1154	1155	1156	1157	1158	1159	1160	1161	1162	1163	1164	1165	1166	1167	1168	1169	1170
Saccharomyces_cerevisiae_0	MYO3	D	P	K	F	E	A	A	Y	D	F	P	G	S	G	S	S	E	L	P	L	K	K	G	D	I	V	F	I	S	R	D	E	P	S	G	W	S	L	A	K	L	L	D	G	S	K	E	G
Candida_glabrata_1	MYO3	E	P	Q	F	E	A	A	Y	D	F	P	G	S	G	N	S	E	L	P	L	M	K	G	D	I	V	Y	I	T	K	E	E	P	S	G	W	S	L	A	K	T	L	D	G	S	K	S	G
Cyberlindnera_fabianii_1	MYO3	F	P	T	F	K	A	A	Y	D	F	P	G	S	G	A	S	E	L	P	I	T	K	D	T	I	V	Y	I	L	K	K	E	N	N	G	W	W	L	A	K	L	L	D	G	S	K	E	G
Debaryomyces_hansenii_1	MYO3	F	P	T	Y	K	A	A	Y	D	F	Q	G	T	G	S	S	E	L	P	I	S	K	E	T	I	V	F	I	T	R	K	E	D	N	G	W	W	L	A	K	T	L	D	E	T	K	E	G
Beauveria_bassiana_2	MYO3	K	I	M	A	K	V	L	Y	D	F	A	G	S		R	N	E	L	T	V	T	A	G	E	L	I	E	I	V	Q	K	E	N	N	G	W	W	L	G	K	N			S	N	G	Q	A
Chaetomium_thermophilum_2	MYO3	K	I	M	A	K	V	L	Y	D	F	T	G	Q		R	N	E	L	T	I	K	A	G	Q	I	I	E	I	L	Q	K	E	N	N	G	W	W	L	A	K	N			G	D	A	S	A
Arthroderma_benhamiae_3	MYO3	K	P	M	A	K	V	L	Y	D	F	N	S	G		N	N	E	L	A	I	R	Q	G	E	L	V	Q	I	I	S	R	E	T	N	G	W	W	L	C	M	N	P	S	T	G	V	Q	G
Aspergillus_fumigatus_3	MYO3	K	P	T	A	K	V	L	Y	D	F	N	S	Q		Q	N	E	L	S	I	K	A	G	E	I	V	Q	I	V	S	K	E	G	N	G	W	W	L	C	M	N	M	T	T	S	A	Q	G
Blumeria_graminis_4	MYO3	K	I	Q	Y	R	A	L	Y	E	F	S	G	Q		S	N	E	L	S	F	Q	K	D	E	I	I	T	I	I	Q	K	E	N	N	G	W	W	L	A		K	N	T	M	K	Q	E	G
Bipolaris_maydis_5	MYO3	E	P	R	Y	K	A	L	Y	D	F	A	G	Q		S	G	E	L	S	L	G	K	D	E	I	I	L	V	T	Q	K	E	S	N	G	W	W	L	A	S	R	L	D	K	S	A	S	G
Dactylellina_haptotyla_6	MYO3	D	P	M	H	V	V	L	Y	D	F	D	G	Q		G	T	E	L	S	L	A	K	G	E	R	I	A	V	V	K	K	E	D	K	G	W	W	L	A	R	K	A	D	G	T		E	G
Schizosaccharomyces_octosporus_7	MYO3	K	P	L	Y	I	A	L	Y	D	F	T	G	R		S	N	E	M	S	I	K	K	D	E	I	L	E	I	V	L	K	E	P	S	G	W	W	L	A	V	K			N	G	L	E	G
Pneumocystis_murina_7	MYO3	G	P	Y	Y	V	A	L	Y	D	F	Q	G	Q		T	N	E	M	S	F	K	K	D	E	I	L	Y	I	I	H	K	E	T	N	G	W	W	L	A	R	K			D	G	L	E	G
Agaricus_bisporus_8	MYO3	T	P	M	Y	K	A	K	Y	A	F	E	G	Q		E	G	E	M	S	L	Q	K	D	D	L	V	E	L	V	Q	K	D	D		G	W	W	L	V	K	K			D	G	A	E	G
Fomitopsis_pinicola_8	MYO3	V	D	L	Y	R	A	K	F	A	F	E	G	Q		A	G	E	M	S	L	K	K	D	E	L	Y	E	L	L	E	K	D	D		G	W	W	L	V	K	K			D	G	V	E	G
Gloeophyllum_trabeum_8	MYO3	E	D	L	Y	R	A	T	Y	A	F	D	G	Q		E	G	E	V	S	L	V	K	G	D	V	V	E	V	V	E	K	E	D		G	W	W	L	V	K	K			N	G	Q	E	G
Paxillus_rubicundulus_8	MYO3	V	D	L	Y	R	A	K	F	A	F	Q	G	Q		D	G	E	M	T	L	Q	K	D	V	I	V	E	L	V	E	K	D	D		G	W	W	L	V	K	K			D	G	K	E	G
Mixia_osmundae_9	MYO3	K	P	M	L	K	A	L	Y	D	F	A	T	T		E	G	E	L	N	L	T	K	N	E	Q	Y	E	L	V	Q	K	D	D		G	W	W	L	V	K	K			N	G	A	E	G
Melampsora_larici-populina_9	MYO3	V	I	R	Y	K	V	V	C	A	F	E	T	E		E	G	E	I	P	L	S	M	G	D	L	V	E	V	V	Q	E	E	E		G	W	W	L	V	K	K			G	G	Q	Q	G
Pseudozyma_hubeiensis_10	MYO3	V	P	R	Y	K	A	L	Y	A	F	A	T	E		N	G	E	M	A	L	E	K	D	D	V	V	E	V	T	Q	K	D	E	T	G	W	W	L	V	K	K			N	G	V	E	G
Ustilago_hordei_10	MYO3	V	P	K	Y	K	A	L	Y	P	F	A	T	Q		N	G	E	M	A	L	D	K	D	D	I	V	Q	V	T	Q	K	D	E	S	G	W	W	L	V	K	K			N	N	I	Q	G
Melanopsichium_pennsylvanicum_10	MYO3	V	L	K	Y	K	A	L	Y	A	F	T	T	E		N	G	E	M	A	L	E	K	D	D	V	V	V	V	T	Q	K	D	E	T	G	W	W	L	V	K	K			N	G	V	E	G
Sporisorium_reilianum_10	MYO3	V	P	R	Y	K	A	L	Y	A	F	A	T	E		N	G	E	M	A	L	D	K	D	D	V	V	E	V	T	Q	K	D	E	T	G	W	W	L	V	K	K			N	G	V	E	G
Mortierella_verticillata_11	MYO3	K	P	M	Y	K	A	I	Y	N	F	V	S	E		D	G	E	V	S	F	V	K	D	D	V	M	D	I	L	E	K	D	E		G	W	W	L	A	K	K			D	G	K	E	G
Lichtheimia_corymbifera_11	MYO3	V	P	Q	F	K	A	I	Y	P	F	Q	S	Q		E	G	E	I	A	F	E	K	D	D	I	L	E	I	L	E	K	D	E		G	W	W	L	A	R	K			D	G	K	E	G
Mucor_circinelloides_11	MYO3	T	P	Q	Y	K	A	I	Y	P	F	S	S	Q		E	G	E	I	A	F	E	K	G	D	L	L	E	I	V	E	K	D	E		G	W	W	L	A	R	K			D	G	I	E	G
Rhizophagus_irregularis_11	MYO3	N	P	T	F	K	A	V	Y	D	F	L	T	E		D	G	E	L	P	F	K	S	G	D	T	L	E	I	L	Q	K	D	D		G	W	W	L	A	K	K			D	G	K	Q	G
fungal_sp._11	MYO3	D	P	T	Y	R	A	L	Y	D	F	V	G	Q		T	G	E	M	S	L	T	K	G	A	T	I	E	I	S	Q	K	E	N	N	G	W	W	L	A		K	I	D	G	K		E	G
Batrachochytrium_dendrobatidis_11	MYO3	V	P	R	C	T	A	L	Y	D	Y	N	A	T		E	D	E	L	S	F	K	V	G	E	I	V	V	I	T	S	K	D	D	P	G	W	W	T	G	T	L			N	G	R	K	G
#Entropy_Ratio	MYO5	1	2.1	1.1	1.3	2	1	1.3	1.2	1.2	1.3	1.4	1.7	2		1.3	1.9	1.9	1.2	1.2	1.3	1.2	2.4	0.8	0.8	2.3	1	1.4	1.2	1.1	1.4	3.2	5.1	1.5	2.9	2.9	1	1.6	3.7	1.4	1.8	1.6			1.1	1.7	1.5	2.3	0.8
#Paralog_Entropy	MYO5	4.8	4.6	3.7	2.2	4.1	1	2.1	1.4	3.4	1.3	5	3.8	4.3	4.5	4.4	4.1	1.9	1.2	3.3	2.2	4.9	4.9	2	1.4	3.7	1.3	4.5	1.2	2.1	4.6	4.5	5.1	4	4.3	2.9	1	2.1	4.5	2	3.3	3.7	4.3	4.6	4	4.6	4.3	4.9	1
#Ortholog_Entropy	MYO5	4.9	2.2	3.3	1.7	2.1	1	1.6	1.2	2.8	1	3.5	2.2	2.2		3.3	2.2	1	1	2.7	1.7	4.2	2	2.3	1.8	1.6	1.3	3.2	1	1.9	3.3	1.4	1	2.6	1.5	1	1	1.3	1.2	1.4	1.8	2.3			3.7	2.7	2.9	2.1	1.3
#ProteinNumber_S.Cerevisiae	MYO5	1087	1088	1089	1090	1091	1092	1093	1094	1095	1096	1097	1098	1099	1100	1101	1103	1104	1105	1106	1107	1108	1109	1110	1111	1112	1113	1114	1115	1116	1117	1118	1119	1120	1121	1122	1123	1124	1125	1126	1127	1128	1129	1130	1131	1132	1133	1134	1135
Saccharomyces_cerevisiae_0	MYO5	E	P	M	F	E	A	A	Y	D	F	P	G	S	G	S	S	E	L	P	L	K	K	G	D	V	I	Y	I	T	R	E	E	P	S	G	W	S	L	G	K	L	L	D	G	S	K	E	G
Candida_glabrata_1	MYO5	E	P	Q	F	E	A	A	Y	D	F	P	G	S	G	N	S	E	L	P	L	M	K	G	D	I	V	Y	I	T	K	E	E	P	S	G	W	S	L	A	K	T	L	D	G	S	K	S	G
Cyberlindnera_fabianii_1	MYO5	F	P	T	F	K	A	A	Y	D	F	P	G	S	G	A	S	E	L	P	I	T	K	D	T	I	V	Y	I	L	K	K	E	N	N	G	W	W	L	A	K	L	L	D	G	S	K	E	G
Debaryomyces_hansenii_1	MYO5	F	P	T	Y	K	A	A	Y	D	F	Q	G	T	G	S	S	E	L	P	I	S	K	E	T	I	V	F	I	T	R	K	E	D	N	G	W	W	L	A	K	T	L	D	E	T	K	E	G
Beauveria_bassiana_2	MYO5	K	I	M	A	K	V	L	Y	D	F	A	G	S		R	N	E	L	S	V	T	A	G	E	L	I	E	I	V	Q	K	E	N	N	G	W	W	L	G	K	N			S	N	G	Q	A
Chaetomium_thermophilum_2	MYO5	K	I	M	A	K	V	L	Y	D	F	T	G	Q		R	N	E	L	T	I	K	A	G	Q	I	I	E	I	L	Q	K	E	N	N	G	W	W	L	A	K	N			G	D	A	S	A
Arthroderma_benhamiae_3	MYO5	K	P	M	A	K	V	L	Y	D	F	N	S	G		N	N	E	L	A	I	R	Q	G	E	L	V	Q	I	I	S	R	E	T	N	G	W	W	L	C	M	N	P	S	T	G	V	Q	G
Aspergillus_fumigatus_3	MYO5	K	P	T	A	K	V	L	Y	D	F	N	S	Q		Q	N	E	L	S	I	K	A	G	E	I	V	Q	I	V	S	K	E	G	N	G	W	W	L	C	M	N	M	T	T	S	A	Q	G
Blumeria_graminis_4	MYO5	K	I	Q	Y	R	A	L	Y	E	F	S	G	Q		S	N	E	L	S	F	Q	K	D	E	I	I	T	I	I	Q	K	E	N	N	G	W	W	L	A		K	N	T	M	K	Q	E	G
Bipolaris_maydis_5	MYO5	E	P	R	Y	K	A	L	Y	D	F	A	G	Q		S	G	E	L	S	L	G	K	D	E	I	I	L	V	T	Q	K	E	S	N	G	W	W	L	A	S	R	L	D	K	S	A	S	G
Dactylellina_haptotyla_6	MYO5	D	P	M	H	V	V	L	Y	D	F	D	G	Q		G	T	E	L	S	L	A	K	G	E	R	I	A	V	V	K	K	E	D	K	G	W	W	L	A	R	K	A	D	G	T		E	G
Schizosaccharomyces_octosporus_7	MYO5	K	P	L	Y	I	A	L	Y	D	F	T	G	R		S	N	E	M	S	I	K	K	D	E	I	L	E	I	V	L	K	E	P	S	G	W	W	L	A	V	K			N	G	L	E	G
Pneumocystis_murina_7	MYO5	G	P	Y	Y	V	A	L	Y	D	F	Q	G	Q		T	N	E	M	S	F	K	K	D	E	I	L	Y	I	I	H	K	E	T	N	G	W	W	L	A	R	K			D	G	L	E	G
Agaricus_bisporus_8	MYO5	T	P	M	Y	K	A	K	Y	A	F	E	G	Q		E	G	E	M	S	L	Q	K	D	D	L	V	E	L	V	Q	K	D	D		G	W	W	L	V	K	K			D	G	A	E	G
Fomitopsis_pinicola_8	MYO5	V	D	L	Y	R	A	K	F	A	F	E	G	Q		A	G	E	M	S	L	K	K	D	E	L	Y	E	L	L	E	K	D	D		G	W	W	L	V	K	K			D	G	V	E	G
Gloeophyllum_trabeum_8	MYO5	E	D	L	Y	R	A	T	Y	A	F	D	G	Q		E	G	E	V	S	L	V	K	G	D	V	V	E	V	V	E	K	E	D		G	W	W	L	V	K	K			N	G	Q	E	G
Paxillus_rubicundulus_8	MYO5	V	D	L	Y	R	A	K	F	A	F	Q	G	Q		D	G	E	M	T	L	Q	K	D	V	I	V	E	L	V	E	K	D	D		G	W	W	L	V	K	K			D	G	K	E	G
Mixia_osmundae_9	MYO5	K	P	M	L	K	A	L	Y	D	F	A	T	T		E	G	E	L	N	L	T	K	N	E	Q	Y	E	L	V	Q	K	D	D		G	W	W	L	V	K	K			N	G	A	E	G
Melampsora_larici-populina_9	MYO5	V	I	R	Y	K	V	V	C	A	F	E	T	E		E	G	E	I	P	L	S	M	G	D	L	V	E	V	V	Q	E	E	E		G	W	W	L	V	K	K			G	G	Q	Q	G
Pseudozyma_hubeiensis_10	MYO5	V	P	R	Y	K	A	L	Y	A	F	A	T	E		N	G	E	M	A	L	E	K	D	D	V	V	E	V	T	Q	K	D	E	T	G	W	W	L	V	K	K			N	G	V	E	G
Ustilago_hordei_10	MYO5	V	P	K	Y	K	A	L	Y	P	F	A	T	Q		N	G	E	M	A	L	D	K	D	D	I	V	Q	V	T	Q	K	D	E	S	G	W	W	L	V	K	K			N	N	I	Q	G
Melanopsichium_pennsylvanicum_10	MYO5	V	L	K	Y	K	A	L	Y	A	F	T	T	E		N	G	E	M	A	L	E	K	D	D	V	V	V	V	T	Q	K	D	E	T	G	W	W	L	V	K	K			N	G	V	E	G
Sporisorium_reilianum_10	MYO5	V	P	R	Y	K	A	L	Y	A	F	A	T	E		N	G	E	M	A	L	D	K	D	D	V	V	E	V	T	Q	K	D	E	T	G	W	W	L	V	K	K			N	G	V	E	G
Mortierella_verticillata_11	MYO5	K	P	M	Y	K	A	I	Y	N	F	V	S	E		D	G	E	V	S	F	V	K	D	D	V	M	D	I	L	E	K	D	E		G	W	W	L	A	K	K			D	G	K	E	G
Lichtheimia_corymbifera_11	MYO5	V	P	Q	F	K	A	I	Y	P	F	Q	S	Q		E	G	E	I	A	F	E	K	D	D	I	L	E	I	L	E	K	D	E		G	W	W	L	A	R	K			D	G	K	E	G
Mucor_circinelloides_11	MYO5	T	P	Q	Y	K	A	I	Y	P	F	S	S	Q		E	G	E	I	A	F	E	K	G	D	L	L	E	I	V	E	K	D	E		G	W	W	L	A	R	K			D	G	I	E	G
Rhizophagus_irregularis_11	MYO5	N	P	T	F	K	A	V	Y	D	F	L	T	E		D	G	E	L	P	F	K	S	G	D	T	L	E	I	L	Q	K	D	D		G	W	W	L	A	K	K			D	G	K	Q	G
fungal_sp._11	MYO5	D	P	T	Y	R	A	L	Y	D	F	V	G	Q		T	G	E	M	S	L	T	K	G	A	T	I	E	I	S	Q	K	E	N	N	G	W	W	L	A		K	I	D	G	K		E	G
Batrachochytrium_dendrobatidis_11	MYO5	V	P	R	C	T	A	L	Y	D	Y	N	A	T		E	D	E	L	S	F	K	V	G	E	I	V	V	I	T	S	K	D	D	P	G	W	W	T	G	T	L			N	G	R	K	G
#Entropy_Ratio	NBP2	1.1	1.2	1.1	1.6	2.6	0.8	2.1	1.4	2.9	1.3	1.8	1.2	2.2	1.5	2.8	2	1.9	1	0.8	1.4	1.4	2.3	2	0.7	2.3	1.3	1.4	0.9	0.8	1.4	2.4	1.8	1.2	1.2	2.9	1	1.3	3.2	1.2	0.9	0.8	1.3	1.1	1.9	1.2	1.5	2.6	0.8
#Paralog_Entropy	NBP2	4.8	4.6	3.7	2.2	4.1	1	2.1	1.4	3.4	1.3	5	3.8	4.3	4.5	4.4	4.1	1.9	1.2	3.3	2.2	4.9	4.9	2	1.4	3.7	1.3	4.5	1.2	2.1	4.6	4.5	5.1	4	4.3	2.9	1	2.1	4.5	2	3.3	3.7	4.3	4.6	4	4.6	4.3	4.9	1
#Ortholog_Entropy	NBP2	4.2	3.8	3.5	1.4	1.6	1.2	1	1	1.2	1	2.8	3.2	2	2.9	1.6	2.1	1	1.2	4.1	1.6	3.4	2.1	1	1.9	1.6	1	3.3	1.3	2.5	3.2	1.9	2.8	3.4	3.6	1	1	1.6	1.4	1.6	3.5	4.4	3.4	4.2	2.1	3.9	2.8	1.9	1.2
#ProteinNumber_S.Cerevisiae	NBP2	112	113	114	115	116	117	118	119	120	121	122	123	124	125	126	127	128	129	130	131	132	133	134	135	136	137	138	139	140	141	142	143	144	145	146	147	148	149	150	151	152	153	154	155	156	157	158	159
Saccharomyces_cerevisiae_0	NBP2	N	Q	R	A	V	A	L	Y	D	F	E	P	E	N	D	N	E	L	R	L	A	E	G	D	I	V	F	I	S	Y	K	H	G	Q	G	W	L	V	A	E	N	E	S	G	S	K	T	G
Candida_glabrata_1	NBP2	N	Q	K	A	V	A	L	Y	D	F	E	P	E	N	D	N	E	L	G	L	K	E	G	D	V	I	F	I	S	Y	R	H	C	Q	G	W	L	V	A	Q	N	D	T	Q	T	K	T	G
Cyberlindnera_fabianii_1	NBP2	H	G	R	A	I	A	L	F	D	F	E	P	E	N	D	N	E	V	R	L	R	E	G	Q	L	I	W	I	S	Y	R	H	G	Q	G	W	L	V	A	E	D	D	E	T	H	E	T	G
Debaryomyces_hansenii_1	NBP2	N	C	K	A	M	A	L	F	D	F	I	P	E	N	D	N	E	V	A	L	T	E	G	Q	I	I	W	I	S	Y	R	H	G	Q	G	W	L	V	A	E	D	S	E	S	G	E	N	G
Beauveria_bassiana_2	NBP2	H	G	K	A	V	A	L	F	D	F	E	R	E	N	E	N	E	L	P	L	V	E	G	Q	I	I	W	V	S	Y	R	H	G	Q	G	W	L	V	A	E	D	P	K	T	Q	E	S	G
Chaetomium_thermophilum_2	NBP2	H	G	K	A	V	A	L	F	D	F	E	R	E	N	E	T	E	L	P	L	V	E	G	Q	I	I	W	V	S	Y	R	Y	G	Q	G	W	L	V	A	E	D	P	K	T	Q	E	R	G
Arthroderma_benhamiae_3	NBP2	H	G	K	A	V	A	L	F	D	F	T	R	E	H	E	N	E	L	P	L	K	E	G	Q	V	I	L	V	S	Y	R	H	G	Q	G	W	L	V	A	E	D	P	R	T	G	E	S	G
Aspergillus_fumigatus_3	NBP2	H	G	K	A	V	A	L	F	D	F	T	R	E	H	E	N	E	L	P	L	T	E	G	Q	V	I	F	V	S	Y	R	H	G	Q	G	W	L	V	A	E	D	P	K	T	G	E	S	G
Blumeria_graminis_4	NBP2	H	G	K	A	V	A	L	F	D	F	T	S	E	N	E	N	E	L	P	L	I	E	G	Q	V	I	W	V	S	Y	R	H	G	Q	G	W	L	V	A	E	D	P	K	T	R	E	S	G
Bipolaris_maydis_5	NBP2	H	G	K	A	V	A	L	F	D	F	A	R	E	N	D	N	E	L	P	L	V	E	G	Q	V	I	L	V	S	Y	R	H	G	Q	G	W	L	V	A	Q	D	P	K	T	G	E	S	G
Dactylellina_haptotyla_6	NBP2	H	G	K	A	V	A	L	F	D	F	T	R	E	N	D	N	E	L	A	L	V	E	G	Q	V	I	W	V	S	Y	R	H	G	Q	G	W	L	V	A	E	D	P	R	T	G	E	S	G
Schizosaccharomyces_octosporus_7	NBP2	V	C	D	A	V	A	L	Y	D	F	E	P	L	H	E	N	E	L	G	V	S	E	G	Q	T	I	C	I	I	S	E	A	S	H	G	W	L	V	A	Y	D	E	F	S	G	G	S	G
Pneumocystis_murina_7	NBP2	Y	G	K	A	V	A	L	F	D	F	I	P	E	H	E	N	E	F	A	L	V	R	G	Q	K	I	W	I	S	Y	R	H	G	Q	G	W	L	V	A	V	D	P	E	T	G	D	T	G
Gloeophyllum_trabeum_8	NBP2	G	I	C	A	V	V	L	Y	D	Y	E	A	T	E	D	N	E	M	N	L	T	E	G	E	M	I	E	Q	I	E	Q	I	D	E	G	W	W	A	G	V	G	D	G	G	S	K	S	G
Paxillus_rubicundulus_8	NBP2	G	I	C	A	I	V	L	Y	D	Y	E	A	T	E	D	N	E	I	S	L	V	E	G	E	V	I	A	Q	I	E	E	V	L	E	G	W	W	S	G	I	G	E	G	G	A	K	A	G
Serendipita_vermifera_8	NBP2	E	L	R	A	C	A	L	Y	D	Y	N	P	S	D	E	A	D	L	S	F	K	K	G	D	I	I	T	V	L	Q	K	Y	D	H	G	W	W	D	G	R	L	D			G	R	T	G
Plicaturopsis_crispa_8	NBP2	Y	H				A	L	Y	A	F	E	P	E	G	A	E	E	M	R	L	T	E	G	Q	T	V	E	V	I	G	R	S	G	I	G	W	A	I	A	L	R		E	D	G	S	H	A
Malassezia_globosa_10	NBP2	E	Q	V	V	V	A	L	Y	D	Y	E	A	Q	G	D	D	E	L	T	F	T	E	G	Q	V	L	D	V	L	E	R	D	G	E		W	L	L	A	R	K	Q	S	T	P	E	V	G
Mortierella_verticillata_11	NBP2	Q	G	Q	A	R	G	L	Y	D	F	D	A	E	N	E	S	E	L	S	F	R	E	G	D	M	V	W	I	H	C	R	Q	F	P	G	W	F	L	G	E	M	G			G	A	T	G
Lichtheimia_corymbifera_11	NBP2	G	C	Q	A	R	A	L	Y	D	F	V	P	E	T	E	Y	E	I	G	M	K	A	G	D	V	V	W	V	Q	Y	R	Q	C	P	G	W	L	I	A	D	V			E	D	D	T	G
Mucor_circinelloides_11	NBP2	G	R	D	A	R	A	L	F	D	F	S	P	E	T	E	Y	E	I	A	L	K	A	G	Q	C	V	W	V	Q	Y	R	Q	C	P	G	W	L	I	A	D	V			Q	D	E	T	G
Rhizophagus_irregularis_11	NBP2	N	R	R	A	R	A	L	Y	D	F	V	A	E	N	S	S	E	L	S	F	H	E	G	D	I	L	L	V	Q	C	R	Q	Y	D	G	W	L	M	A	N	L	G			E	E	T	G
fungal_sp._11	NBP2	A	G	P	S	L	A	L	Y	D	F	A	P	E	N	D	N	E	L	E	L	K	E	G	Q	I	I	Q	V	G	Y	R	H	G	Q	G	W	L	V	A	M	N	I	E	T	G	E	Q	G
Batrachochytrium_dendrobatidis_11	NBP2	N	Q	H	G	V	A	L	Y	D	Y	E	K	T	S	L	N	E	L	S	I	S	Q	G	D	V	L	N	A	I	C	A	Y	Q	H		W	L	L	V	E	F	H			D	K	Q	G
#Entropy_Ratio	PEX13	4	2.1	3.1	1.9	4.1	0.8	1.4	1.4	1.1	1.3	1.3	1.5	1.2	1.8	1.8	2.2	1.9	1.2	1	1.4	2.7	1.6	1	1.4	3.7	1.3	4.5	1.2	2.1	2.3	3	1.4	3.3	2.3	0.8	1	2.1	3.4	1	2.7	1.7	3.6	2.1		3.8	1.6	1.9	1
#Paralog_Entropy	PEX13	4.8	4.6	3.7	2.2	4.1	1	2.1	1.4	3.4	1.3	5	3.8	4.3	4.5	4.4	4.1	1.9	1.2	3.3	2.2	4.9	4.9	2	1.4	3.7	1.3	4.5	1.2	2.1	4.6	4.5	5.1	4	4.3	2.9	1	2.1	4.5	2	3.3	3.7	4.3	4.6		4.6	4.3	4.9	1
#Ortholog_Entropy	PEX13	1.2	2.2	1.2	1.2	1	1.3	1.5	1	3.2	1	3.8	2.5	3.6	2.5	2.4	1.9	1	1	3.2	1.6	1.8	3.1	1.9	1	1	1	1	1	1	2	1.5	3.6	1.2	1.9	3.7	1	1	1.3	1.9	1.2	2.2	1.2	2.2		1.2	2.6	2.6	1
#ProteinNumber_S.Cerevisiae	PEX13	308	309	310	311	312	313	314	315	316	317	318	319	320	321	322	324	325	326	327	328	329	330	331	332	333	334	335	336	337	338	339	340	341	347	348	349	350	351	352	353	354	355	356		357	358	359	360
Saccharomyces_cerevisiae_0	PEX13	L	E	F	A	R	A	L	Y	D	F	V	P	E	N	P	M	E	V	A	L	K	K	G	D	L	M	A	I	L	S	K	K	D	S	D	W	W	K	V	R	T	K	N		G	N	I	G
Candida_glabrata_1	PEX13	L	E	F	A	R	A	L	Y	D	F	T	P	E	N	P	I	E	I	T	L	K	K	G	D	L	V	A	I	I	S	K	A	D	S	D	W	W	K	V	R	N	R	A		G	Q	N	G
Cyberlindnera_fabianii_1	PEX13	I	E	F	G	R	A	L	Y	H	F	V	P	E	N	P	V	E	L	E	L	K	E	G	D	L	V	A	V	L	S	K	A	D	S	Q	W	W	R	V	R	S	R	N		G	K	T	G
Debaryomyces_hansenii_1	PEX13	L	Q	F	A	K	A	L	Y	E	F	N	P	E	N	P	I	E	I	E	L	K	P	N	E	L	V	A	I	L	S	K	L	D	S	K	W	W	K	V	R	S	R	Q		G	K	V	G
Beauveria_bassiana_2	PEX13	L	E	F	C	R	L	L	F	D	F	A	P	Q	N	N	M	E	L	D	A	K	K	G	D	L	V	A	V	L	T	K	N	D	S	E	W	W	Q	C	R	S	R	D		G	R	Q	G
Chaetomium_thermophilum_2	PEX13	L	E	F	C	R	V	L	Y	D	F	S	P	A	A	Q	V	D	L	E	V	R	K	G	D	L	V	A	V	L	S	K	S	D	S	E	W	W	R	C	R	A	R	D		G	R	I	G
Arthroderma_benhamiae_3	PEX13	L	D	F	C	R	V	L	Y	D	Y	S	P	D	T	Q	I	D	L	A	V	K	K	G	D	L	V	A	V	L	S	K	S	D	S	E	W	W	R	C	R	S	R	D		G	S	V	G
Aspergillus_fumigatus_3	PEX13	L	D	F	C	R	V	L	Y	D	Y	T	P	E	S	Q	I	D	L	A	V	K	K	G	D	I	V	A	V	L	S	K	T	D	S	E	W	W	R	C	R	A	R	D		G	R	V	G
Blumeria_graminis_4	PEX13	L	E	F	C	R	V	I	Y	D	F	T	P	E	S	G	V	D	L	E	V	R	K	G	D	L	V	A	V	L	S	K	S	D	S	D	W	W	R	C	R	A	R	D		G	Q	M	G
Bipolaris_maydis_5	PEX13	L	E	F	C	R	A	L	Y	D	F	T	P	N	A	N	M	D	L	S	V	K	K	G	D	M	V	A	V	L	S	K	S	D	S	E	W	W	K	C	R	S	R	D		G	R	V	G
Dactylellina_haptotyla_6	PEX13	L	D	F	C	K	V	L	Y	D	F	T	P	E	N	P	V	E	L	E	A	K	K	G	D	L	V	A	V	L	S	K	L	D	S	Q	W	W	K	C	R	T	K	D		A	R	I	G
Schizosaccharomyces_octosporus_7	PEX13	L	E	F	C	K	A	E	F	D	F	A	S	R	E	P	V	E	L	A	L	R	K	G	D	I	I	A	I	L	S	K	Y	D	S	D	W	W	Y	G	R	K	R	N		G	E	K	G
Taphrina_deformans_7	PEX13	L	E	F	C	R	A	L	Y	D	F	I	P	Q	D	V	M	E	L	A	L	K	K	G	D	L	V	A	I	L	S	K	T	D	S	Q	W	W	R	G	R	L	R	D		G	K	I	G
Agaricus_bisporus_8	PEX13	L	T	F	A	R	T	L	Y	P	F	Q	P	S	N	P	N	E	L	G	L	K	E	N	E	I	V	A	V	M	G	K	L	D		E	W	W	K	G	R	T	R	E		G	K	E	G
Fomitopsis_pinicola_8	PEX13	L	T	F	A	R	A	L	Y	P	F	E	T	A	S	P	A	E	L	A	L	R	E	N	E	I	V	A	I	M	G	K	L	D	S	E	W	W	K	G	R	T	R	E		G	R	E	G
Gloeophyllum_trabeum_8	PEX13	L	T	F	A	R	A	L	Y	P	F	T	P	S	T	P	S	E	L	A	L	K	P	N	E	I	V	A	I	M	G	K	L	D	C	E	W	W	K	G	R	T	R	E		G	K	E	G
Paxillus_rubicundulus_8	PEX13	L	A	F	A	R	A	L	Y	S	F	T	P	S	S	P	S	E	L	A	L	K	E	N	D	I	V	A	I	M	G	K	L	D		E	W	W	R	G	R	T	R	D		G	R	E	G
Mixia_osmundae_9	PEX13	L	T	F	V	R	A	V	H	P	H	T	T	Q	D	P	L	E	L	N	F	N	S	N	D	I	I	A	V	L	T	P	P		P	G	W	W	R	G	R	M	R	D		G	R	I	G
Melampsora_larici-populina_9	PEX13	L	T	F	V	K	S	I	H	P	Y	H	S	N	Q	P	E	E	L	N	F	N	Q	S	E	I	I	A	V	I	S	P	V	N	F	G	W	W	R	G	R	L	R	N		G	K	M	G
Pseudozyma_hubeiensis_10	PEX13	L	S	F	V	R	A	L	Y	A	Y	P	A	A	D	P	L	E	L	S	L	Q	P	N	D	I	V	A	V	L	S	K	H	D	S	A	W	W	R	G	R	T	R	D		G	R	I	G
Ustilago_hordei_10	PEX13	L	T	F	V	R	A	L	Y	A	Y	P	A	A	D	P	L	E	L	S	L	Q	P	N	D	I	V	A	V	L	S	K	H	D	S	A	W	W	R	G	R	T	R	D		G	R	I	G
Melanopsichium_pennsylvanicum_10	PEX13	L	T	F	V	R	A	L	Y	A	Y	P	A	A	D	P	L	E	L	S	L	Q	P	N	D	I	V	A	V	L	S	K	H	D	S	A	W	W	R	G	R	T	R	D		G	R	I	G
Sporisorium_reilianum_10	PEX13	L	S	F	V	R	A	L	Y	A	Y	P	A	A	D	P	L	E	L	S	L	Q	P	N	D	I	V	A	V	L	S	K	H	D	S	A	W	W	R	G	R	T	R	D		G	R	I	G
Mortierella_verticillata_11	PEX13	L	D	F	A	R	A	L	Y	D	F	T	P	S	N	A	Q	E	L	A	F	R	R	G	D	I	I	A	I	L	S	R	T	D	S	L	W	W	R	G	R	L	R	N		G	E	M	G
Lichtheimia_corymbifera_11	PEX13	L	E	F	A	R	A	T	Y	D	F	T	A	E	S	P	N	E	L	N	L	K	K	G	D	I	V	A	I	L	S	K	N	D	S	Q	W	W	R	G	R	L	R	D		G	R	M	G
Mucor_circinelloides_11	PEX13	L	E	F	A	R	A	M	Y	D	F	A	S	E	S	Q	M	E	L	N	L	K	K	G	D	I	V	A	I	I	S	K	L	D	S	Q	W	W	R	G	R	L	R	D		G	T	M	G
Rhizophagus_irregularis_11	PEX13	F	E	F	C	R	A	L	Y	D	F	K		G	E	S	V	E	L	S	F	T	K	G	E	I	I	A	V	L	S	K	T	D	S	Q	W	W	R	G	R	L	R	N		G	E	Q	G
fungal_sp._11	PEX13	V	S	R	V	R	A	L	Y	D	F	A	P	S	E	A		E	L	A	F	R	K	G	D	V	I	A	V	L	E	S			K	D	W	W	K	G	S	L	R			G	N	T	G
Batrachochytrium_dendrobatidis_11	PEX13	L	E	F	C	R	A	T	Y	A	F	A	G	D	A	P		D	L	S	L	Q	P	G	D	I	V	A	V	L	A	R	S	D	T	A	W	W	R	G	R	T	Q	A		G	A	V	G
#Entropy_Ratio	RV167	2	1.6	1.4	2.2	1.8	1	1.7	1.4	2.9	1.3	1.8	2.9	3.6	3.4	1.6	3.4	1.9	1.2	2.5	2.2	1.7	1.9	1.1	1	1.9	1.3	3.5	1.2	1.4	1.6	4.5	4.2	1.1	2.2	2.4	1	2.1	2.4	2	1.9	2.7	1.3	3.6			1.3	1.6	1
#Paralog_Entropy	RV167	4.8	4.6	3.7	2.2	4.1	1	2.1	1.4	3.4	1.3	5	3.8	4.3	4.5	4.4	4.1	1.9	1.2	3.3	2.2	4.9	4.9	2	1.4	3.7	1.3	4.5	1.2	2.1	4.6	4.5	5.1	4	4.3	2.9	1	2.1	4.5	2	3.3	3.7	4.3	4.6			4.3	4.9	1
#Ortholog_Entropy	RV167	2.4	2.9	2.7	1	2.3	1	1.2	1	1.2	1	2.7	1.3	1.2	1.3	2.7	1.2	1	1	1.3	1	2.8	2.6	1.7	1.4	2	1	1.3	1	1.5	2.9	1	1.2	3.7	2	1.2	1	1	1.9	1	1.7	1.4	3.4	1.3			3.4	3	1
#ProteinNumber_S.Cerevisiae	RV167	423	424	425	426	427	428	429	430	431	432	433	434	435	436	437	438	439	440	441	442	443	444	445	446	447	448	449	450	451	452	453	454	455	458	459	460	461	462	463	464	465	466	467			468	469	470
Saccharomyces_cerevisiae_0	RV167	V	E	T	V	T	A	L	Y	D	Y	Q	A	Q	A	A	G	D	L	S	F	P	A	G	A	V	I	E	I	V	Q	R	T	P	N	E	W	W	T	G	R	Y	N	G			Q	Q	G
Candida_glabrata_1	RV167	V	E	T	V	T	A	L	Y	D	Y	Q	A	Q	A	A	G	D	L	S	F	P	A	G	A	V	I	E	V	V	Q	R	T	P	N	E	W	W	T	G	R	Y	N	G			Q	Q	G
Cyberlindnera_fabianii_1	RV167	G	P	K	A	I	A	L	Y	S	F	D	G	E	Q	S	G	D	L	P	F	R	K	G	D	V	I	T	I	I	K	K	S	D	D	D	W	W	T	G	S	L	N	G			K	E	G
Debaryomyces_hansenii_1	RV167	A	Q	T	C	T	A	L	Y	D	Y	S	A	Q	A	Q	G	D	L	S	F	T	A	G	A	V	I	E	I	L	Q	R	T	E	N	G	W	W	T	G	K	Y	N	G			Q	T	G
Beauveria_bassiana_2	RV167	A	E	T	V	T	A	L	Y	D	F	A	A	Q	A	D	G	D	L	S	F	S	A	G	D	V	I	E	I	V	Q	R	T	Q	N	E	W	W	T	G	K	L	R	G			R	Q	G
Chaetomium_thermophilum_2	RV167	V	E	T	V	T	A	L	Y	D	F	S	A	Q	A	E	G	D	L	S	F	R	A	G	D	V	I	E	V	V	Q	R	T	Q	N	E	W	W	T	G	R	L	N	G			V	V	G
Arthroderma_benhamiae_3	RV167	V	E	T	A	T	A	L	Y	D	Y	E	A	Q	A	V	G	D	L	S	F	T	T	G	D	V	I	E	I	T	H	R	T	T	N	E	W	W	T	G	K	I	D	G			K	S	G
Aspergillus_fumigatus_3	RV167	V	E	T	V	T	A	L	Y	D	Y	E	A	Q	A	H	G	D	L	S	F	S	A	G	D	V	I	E	I	I	Q	R	T	D	N	E	W	W	T	G	R	V	D	G			R	E	G
Blumeria_graminis_4	RV167	T	E	T	V	T	A	L	Y	D	Y	E	A	Q	A	E	S	D	I	S	F	K	A	G	D	I	I	D	I	L	S	R	T	S	N	E	W	W	T	G	R	I	R	G			K	Q	G
Bipolaris_maydis_5	RV167	A	E	T	V	T	A	L	Y	D	Y	E	A	Q	A	E	G	D	L	S	F	L	T	G	D	I	I	E	I	V	S	R	T	Q	N	E	W	W	I	G	K	V	R	G			K	Q	G
Dactylellina_haptotyla_6	RV167	A	E	T	A	T	A	L	Y	D	Y	E	A	Q	A	E	G	D	L	S	F	S	A	N	D	V	I	E	I	I	Q	R	T	A	N	E	W	W	T	G	K	L	R	G			K	T	G
Schizosaccharomyces_octosporus_7	RV167	A	E	Y	V	T	A	L	Y	D	Y	T	A	Q	A	A	G	D	L	S	F	R	V	G	D	R	I	E	I	V	S	R	S	N	N	E	W	W	I	G	R	V	H	G			Y	E	G
Pneumocystis_murina_7	RV167	R	Q	C	A	V	A	L	Y	D	Y	E	A	Q	V	E	G	D	L	S	F	K	V	G	D	R	I	E	I	I	K	R	T	E	N	D	W	W	T	G	K	L	N	G			V	Q	G
Agaricus_bisporus_8	RV167	I	Q	Y	V	I	A	L	Y	D	F	T	A	Q	A	E	G	D	L	S	F	N	A	G	D	R	I	E	L	V	Q	R	T	A	E	D	W	W	T	G	R	V	N	G			L	E	G
Fomitopsis_pinicola_8	RV167	A	Q	F	V	V	A	L	Y	D	F	T	P	Q	A	D	G	D	L	E	F	R	A	G	D	R	I	E	V	V	E	R	T	D	E	D	W	W	T	G	R	I	G	T			R	Q	G
Gloeophyllum_trabeum_8	RV167	V	Q	Y	V	V	A	L	Y	D	F	E	A	Q	A	E	G	D	L	S	F	S	A	G	D	R	I	E	L	V	E	K	T	E	E	D	W	W	T	G	R	L	N	G			R	Q	G
Paxillus_rubicundulus_8	RV167	V	E	Y	V	T	A	L	Y	D	F	D	A	Q	A	E	G	D	L	S	F	K	T	G	D	R	I	V	I	V	T	K	T	D	E	D	W	W	T	G	R	L	N	G			V	E	G
Mixia_osmundae_9	RV167	V	T	Y	C	T	A	L	Y	D	F	T	A	Q	A	A	G	D	L	S	F	S	A	G	D	R	I	E	L	V	E	R	T	A	E	D	W	W	K	G	K	L	N	G			Q	S	G
Melampsora_larici-populina_9	RV167	A	T	Y	V	T	A	T	Y	D	F	V	A	Q	A	E	G	D	L	N	F	S	A	G	D	R	I	E	V	I	K	K	T	D	D	D	W	W	T	G	R	L	N	G			V	E	G
Pseudozyma_hubeiensis_10	RV167	K	N	Y	V	V	A	L	Y	D	Y	V	A	T	A	D	G	D	L	S	F	N	A	G	D	R	I	E	V	T	E	R	T	P	D	D	W	W	T	G	I	V	N	G			Q	K	G
Ustilago_hordei_10	RV167	R	T	Y	V	I	A	L	Y	D	Y	T	A	T	A	D	G	D	L	S	F	R	A	G	D	R	I	E	V	T	E	R	T	A	E	D	W	W	T	G	I	V	N	G			Q	K	G
Melanopsichium_pennsylvanicum_10	RV167	K	T	F	V	V	A	L	Y	D	Y	T	A	T	A	D	G	D	L	T	F	K	A	G	D	R	I	E	V	T	E	R	T	A	E	D	W	W	T	G	V	V	N	G			Q	K	G
Sporisorium_reilianum_10	RV167	K	T	Y	V	V	A	L	Y	D	Y	A	A	T	A	D	G	D	L	S	F	K	A	G	D	R	I	E	V	V	E	R	T	A	D	D	W	W	T	G	V	V	G	G			H	R	G
Mortierella_verticillata_11	RV167	V	K	M	V	V	A	L	Y	D	Y	D	A	Q	Q	P	G	D	L	S	F	R	K	D	D	R	I	E	I	V	E	R	T	S	D	D	W	W	T	G	K	L	N	G			R	Q	G
Lichtheimia_corymbifera_11	RV167		Q	Y	V	V	A	L	Y	D	Y	D	A	Q	A	E	G	D	L	S	F	K	R	D	D	K	I	E	L	I	E	R	T	A	N	D	W	W	T	G	R	L	R	G			V	T	G
Mucor_circinelloides_11	RV167	A	K	F	V	V	A	L	Y	D	Y	T	A	Q	A	D	G	D	L	S	F	R	K	D	D	R	I	E	I	I	E	K	T	N	N	D	W	W	T	G	R	L	N	G			I	T	G
Rhizophagus_irregularis_11	RV167	V	Q	Y	V	R	A	L	Y	D	Y	E	A	Q	A	E	G	D	L	S	F	K	K	G	D	K	I	E	V	I	T	R	K	D	N	E	W	W	K	G	K	L	N	G			K	I	G
fungal_sp._11	RV167	A	E	T	V	T	A	L	Y	D	Y	E	A	Q	A	E	G	D	L	S	F	S	T	G	D	V	I	E	I	V	S	R	T	Q	N	E	W	W	I	G	K	A	H	G			R	Q	G
Batrachochytrium_dendrobatidis_11	RV167	T	K	Y	A	I	A	L	Y	D	F	Q	A	Q	A	D	G	D	L	S	F	S	H	D	E	K	I	E	V	V	Q	R	T	A	N	D	W	W	I	G	R	I	G	D			R	T	G
#Entropy_Ratio	SCDC25		1.4	1.6	2.2	1.8	1	1.3	1.2	1.4	1.3	1.3	1.2	1.1	2	0.9	2.4	0.7	1.2	1.8	1.3	1.4	1.1	1	0.8	2.3	1.3	1.3	1.2	1.7	2.4	2.2	2.1	2.1	3.6	2.4	1	2.1	2.8	2		2.1	3.3	0.8			1.2	3.7	1
#Paralog_Entropy	SCDC25	4.8	4.6	3.7	2.2	4.1	1	2.1	1.4	3.4	1.3	5	3.8	4.3	4.5	4.4	4.1	1.9	1.2	3.3	2.2	4.9	4.9	2	1.4	3.7	1.3	4.5	1.2	2.1	4.6	4.5	5.1	4	4.3	2.9	1	2.1	4.5	2	3.3	3.7	4.3	4.6	4	4.6	4.3	4.9	1
#Ortholog_Entropy	SCDC25		3.3	2.4	1	2.3	1	1.6	1.2	2.4	1	3.8	3.1	3.8	2.2	5.1	1.7	2.8	1	1.8	1.7	3.6	4.3	1.9	1.6	1.6	1	3.4	1	1.2	1.9	2	2.4	1.9	1.2	1.2	1	1	1.6	1		1.8	1.3	5.6			3.7	1.3	1
#ProteinNumber_S.Cerevisiae	SCDC25	28	29	30	31	32	33	34	35	36	37	38	39	40	41	42	43	44	45	46	47	48	49	50	51	52	53	54	55	56	57	58	59	60	61	62	63	64	65	66	67	68	69	70	81	82	83	84	85
Saccharomyces_cerevisiae_0	SCDC25	I	D	V	V	E	C	T	Y	Q	Y	F	T	K	S	R	N	K	L	S	L	R	V	G	D	L	I	Y	V	L	T	K	G	S	N	G	W	W	D	G	V	L	I	R	I	L	D	R	G
Candida_glabrata_1	SCDC25	M	D	V	V	V	V	Q	F	E	F	N	A	G	N	K	K	E	L	S	M	Q	P	G	D	T	V	Y	V	L	A	K	D	Q	S	G	W	W	D	G	L	I	I	D		A	V	R	G
Cyberlindnera_fabianii_1	SCDC25	I	D	E	V	I	A	M	A	E	Y	K	S	A	R	P	N	M	L	E	L	H	P	G	E	T	V	Y	V	L	Q	K	K	D	N	G	W	W	D	G	C	I	I	R		Q	Y	R	G
Debaryomyces_hansenii_1	SCDC25	L	D	T	V	I	A	L	Y	D	F	P	G	T	Q	P	S	H	L	P	L	N	L	G	D	T	I	Y	V	L	T	K	S	D	S	G	W	W	D	G	V	I	I	Y		Y	G	R	G
Beauveria_bassiana_2	SCDC25	I	M	Y	V	R	A	L	Y	D	Y	E	A	D	D	R	T	S	L	S	F	H	E	G	D	V	I	Q	V	I	T	Q	L	E	S	G	W	W	D	G		V	I	N			V	R	G
Chaetomium_thermophilum_2	SCDC25	T	M	Y	V	R	A	L	Y	D	Y	E	A	D	D	R	T	S	L	S	F	H	E	G	D	I	I	Q	V	I	T	R	L	E	S	G	W	W	D	G		V	I	N			V	R	G
Arthroderma_benhamiae_3	SCDC25	A	L	Y	V	R	A	L	Y	K	Y	T	S	D	D	H	T	S	L	S	F	E	Q	G	D	I	I	Q	V	L	N	Q	L	E	T	G	W	W	D	G		V	I	G			V	R	G
Aspergillus_fumigatus_3	SCDC25	A	L	F	V	R	A	M	Y	D	Y	D	A	D	D	H	T	S	L	S	F	R	R	G	D	I	I	Q	V	L	N	Q	L	E	T	G	W	W	D	G		V	I	N			V	R	G
Blumeria_graminis_4	SCDC25	V	M	Y	V	R	A	L	Y	D	Y	E	T	D	D	R	T	S	L	S	F	H	E	G	D	I	I	Q	V	I	T	Q	L	E	S	G	W	W	D	G		V	I	E			V	R	G
Bipolaris_maydis_5	SCDC25		M	Y	V	K	A	L	Y	D	Y	Q	A	D	D	R	T	S	L	S	F	R	T	G	D	I	I	Q	V	I	T	Q	L	E	S	G	W	W	D	G		V	I	H			V	R	G
Dactylellina_haptotyla_6	SCDC25	A	M	F	V	R	A	L	Y	N	Y	A	A	D	D	P	T	S	L	S	F	H	Q	G	D	V	I	Q	V	L	T	Q	L	E	S	G	W	W	D	G		I	V	N			Q	R	G
Schizosaccharomyces_octosporus_7	SCDC25	L	E	V	V	R	M	K	Y	Q	Y	E	P	Q	M	E	D	E	L	A	L	K	K	N	D	I	L	L	V	L	K	K	V	N	D	G	W	W	V	G	E	Q	L	N			N	T	G
Pneumocystis_murina_7	SCDC25	L	S	L	V	R	A	I	Y	D	F	N	L	P	K	L	S	S	L	K	F	V	A	G	D	I	I	E	V	L	N	R	M	E	N	G	W	W	D	G		V	L	G			Q	R	G
Agaricus_bisporus_8	SCDC25	G	L	F	C	K	A	L	Y	D	Y	T	A	Q	D	A	S	A	L	S	F	R	C	G	D	V	I	E	V	L	N	Q	Q	P	S	G	W	W	D	G		L	L	G			E	R	G
Fomitopsis_pinicola_8	SCDC25		F	W	C	R	A	L	Y	E	Y	Q	K	S	D	N	S	S	L	S	F	R	K	N	D	I	I	E	V	L	S	K	L	E	S	G	W	W	D	G		L	L	G			E	R	G
Gloeophyllum_trabeum_8	SCDC25		F	F	C	R	A	L	Y	D	Y	E	A	Q	D	A	S	A	L	S	F	R	R	N	D	V	I	E	V	L	T	R	L	D	S	G	W	W	D	G		L	L	G			E	R	G
Paxillus_rubicundulus_8	SCDC25		F	F	C	Q	A	L	Y	D	Y	Q	T	N	D	A	S	S	L	S	F	H	K	D	D	I	I	E	V	L	T	R	L	E	S	G	W	W	D	G		L	L	G			E	R	G
Mixia_osmundae_9	SCDC25		F	F	V	R	A	L	Y	D	F	S	G	A	D	T	A	S	L	S	F	K	R	G	A	L	I	E	V	L	T	T	L	E	S	G	W	W	D	G	V	L	V	E			E	R	G
Puccinia_graminis_9	SCDC25		F	F	V	E	A	L	Y	P	F	N	G	E	D	T	A	S	L	S	F	Q	K	G	D	I	I	E	V	L	T	Q	L	P	S	G	W	W	D	G	V	M	W	R			E	R	G
Pseudozyma_hubeiensis_10	SCDC25		F	F	V	R	A	L	Y	D	F	E	S	H	D	A	S	S	L	S	F	T	K	G	A	L	I	E	V	L	T	Q	L	E	S	G	W	W	D	G		L	L	D			V	R	G
Ustilago_hordei_10	SCDC25		F	F	V	R	A	L	Y	D	F	E	S	N	D	A	S	S	L	S	F	Q	K	G	A	L	I	E	V	L	T	Q	L	E	S	G	W	W	D	G		L	L	D			V	R	G
Melanopsichium_pennsylvanicum_10	SCDC25		F	F	V	R	A	L	Y	D	F	E	S	N	D	S	S	S	L	S	F	Q	K	G	A	L	I	E	V	L	T	Q	L	E	S	G	W	W	D	G		L	I	D			V	R	G
Sporisorium_reilianum_10	SCDC25		F	F	V	R	A	L	Y	D	F	E	S	N	D	A	S	S	L	S	F	N	K	G	A	L	I	E	V	L	T	Q	L	E	S	G	W	W	D	G		L	L	D			V	R	G
Mortierella_verticillata_11	SCDC25	F	I	V	V	R	A	L	Y	P	Y	H	S	E	D	T	T	A	L	S	F	Q	Q	N	D	L	I	Q	V	V	A	Q	L	E	S	G	W	W	Y	G		F	C	H			A	R	G
Lichtheimia_corymbifera_11	SCDC25				V	Q	A	R	Y	P	F	N	S	N	D	P	S	S	L	S	F	Q	Q	G	D	F	I	E	V	L	T	K	L	D	S	G	W	W	D	G			W	C			V	R	G
Mucor_circinelloides_11	SCDC25	L	D	F	A	R	A	L	Y	S	F	Q	A	E	S	S	N	E	L	T	L	R	P	N	D	L	V	A	I	L	S	K	E	D	T	D	W	W	Q	G		R	L	K			K	I	G
Rhizophagus_irregularis_11	SCDC25		L	F	V	R	A	L	Y	D	F	E	S	N	D	A	S	S	L	S	F	K	T	N	D	I	I	Q	V	L	M	Q	L	E	S	G	W	W	D	G			L	C			E	R	G
fungal_sp._11	SCDC25	V	M	F	V	K	A	L	Y	D	Y	D	A	D	D	R	T	S	L	S	F	R	Q	G	D	V	I	Q	V	I	T	Q	L	E	S	G	W	W	D	G		V	I	H			V	R	G
Batrachochytrium_dendrobatidis_11	SCDC25	I	D	T	V	R	A	L	Y	D	Y	L	A	S	D	P	T	C	L	S	L	K	Q	G	D	V	I	H	V	H	F	K	D	P	S	G	W	W	E	G		T	L	G				K	G
#Entropy_Ratio	SHO1	1.5	3.3	2	2.2	3.4	1	2.1	1.4	1.2	1.1	1.9	3.2	3.1	2.1	2.9	2.4	1.9	1.2	2.5	1.9	1.9	3.7	0.6	1.4	3.1	1.3	2.8	1.2	0.8	3.8	1.4	2.2		3.6	2.2	1	2.1	3	2	2.7	2.9	1	2.3		3.8	1.9	2.4	1
#Paralog_Entropy	SHO1	4.8	4.6	3.7	2.2	4.1	1	2.1	1.4	3.4	1.3	5	3.8	4.3	4.5	4.4	4.1	1.9	1.2	3.3	2.2	4.9	4.9	2	1.4	3.7	1.3	4.5	1.2	2.1	4.6	4.5	5.1		4.3	2.9	1	2.1	4.5	2	3.3	3.7	4.3	4.6		4.6	4.3	4.9	1
#Ortholog_Entropy	SHO1	3.3	1.4	1.9	1	1.2	1	1	1	2.8	1.2	2.6	1.2	1.4	2.1	1.5	1.7	1	1	1.3	1.2	2.6	1.3	3.1	1	1.2	1	1.6	1	2.6	1.2	3.1	2.3		1.2	1.3	1	1	1.5	1	1.2	1.3	4.2	2		1.2	2.2	2	1
#ProteinNumber_S.Cerevisiae	SHO1	302	303	304	305	306	307	308	309	310	311	312	313	314	315	316	319	320	321	322	323	324	325	326	327	328	329	330	331	332	333	334	335		336	337	338	339	340	341	342	343	344	345		346	347	348	349
Saccharomyces_cerevisiae_0	SHO1	I	Y	K	A	K	A	L	Y	P	Y	D	A	D	D	D	Y	E	I	S	F	E	Q	N	E	I	L	Q	V	S	D	I	E		G	R	W	W	K	A	R	R	A	N		G	E	T	G
Candida_glabrata_1	SHO1	P	Y	R	V	K	A	L	Y	S	Y	E	A	D	S	A	Y	E	M	S	F	E	Q	G	E	I	L	M	V	S	D	I	E		G	R	W	W	K	A	K	K	E	S		G	E	T	G
Cyberlindnera_fabianii_1	SHO1	P	Y	T	A	R	A	L	Y	S	Y	E	S	S	P	D	N	E	I	S	F	E	K	G	E	I	L	K	V	N	D	I	H		S	R	W	W	Q	A	K	R	S	N		G	E	I	G
Debaryomyces_hansenii_1	SHO1	R	Y	K	A	K	A	L	Y	S	Y	D	A	N	P	E	N	E	I	S	F	A	K	D	E	L	L	E	V	D	D	I	D		G	K	W	W	Q	A	K	R	S	N		G	Q	V	G
Beauveria_bassiana_2	SHO1	P	Y	K	A	K	A	I	Y	S	Y	E	A	N	P	D	N	E	I	S	F	S	K	H	E	I	L	E	V	S	D	V	S		G	R	W	W	Q	A	R	K	E	S		G	E	T	G
Chaetomium_thermophilum_2	SHO1	P	Y	R	A	K	A	I	Y	S	Y	E	A	N	P	E	N	E	I	S	F	Q	K	H	E	I	L	E	I	S	D	V	S		G	R	W	W	Q	A	R	K	A	N		G	E	T	G
Arthroderma_benhamiae_3	SHO1	P	Y	R	A	K	A	I	Y	S	Y	E	A	N	P	D	N	E	I	S	F	T	K	H	E	I	L	E	V	S	D	V	S		G	R	W	W	Q	A	K	K	S	T		G	E	T	G
Aspergillus_fumigatus_3	SHO1	P	Y	K	A	K	A	I	Y	S	Y	D	A	N	P	E	N	E	I	S	F	S	K	H	E	I	L	E	V	S	D	V	S		G	R	W	W	Q	A	R	K	S	N		G	E	T	G
Blumeria_graminis_4	SHO1	P	Y	R	A	K	A	I	Y	S	Y	E	A	N	P	E	N	E	I	S	F	T	K	H	E	I	M	E	V	S	D	V	S		G	R	W	W	Q	A	R	K	N	T		G	D	I	G
Bipolaris_maydis_5	SHO1	P	Y	R	A	K	A	I	Y	S	Y	E	A	N	P	D	N	E	I	S	F	Q	K	H	D	I	L	E	V	S	D	V	S		G	R	W	W	Q	A	K	K	P	N		G	E	T	G
Dactylellina_haptotyla_6	SHO1	P	Y	R	A	K	A	I	Y	S	Y	T	A	N	P	E	N	E	I	S	F	Q	K	H	D	I	L	E	V	S	D	V	S		G	R	W	W	Q	A	R	K	E	T		G	E	T	G
Pneumocystis_murina_7	SHO1	P	H	K	V	K	A	I	Y	S	Y	N	A	N	P	D	R	E	I	S	F	H	K	N	E	I	L	E	I	S	D	V	T		G	K	W	W	Q	A	R	K	H	D		G		V	G
Agaricus_bisporus_8	SHO1	A	Y	K	A	R	A	L	Y	G	Y	T	A	N	P	D	N	E	I	S	F	A	K	G	E	V	L	D	I	I	D	K	N		G	K	W	W	Q	A	K	K	A	D		G	A	V	G
Fomitopsis_pinicola_8	SHO1	L	Y	K	A	K	A	L	Y	S	C	E	A	S	A	D	N	E	I	S	F	Q	K	G	E	I	M	E	I	L	D	K	Q		G	K	W	W	Q	A	K	K	S	D		G	T	V	G
Gloeophyllum_trabeum_8	SHO1	S	Y	K	A	K	A	L	Y	A	Y	T	A	S	P	D	N	E	I	S	F	T	K	G	E	V	L	D	I	L	D	K	Q		G	K	W	W	Q	A	R	K	A	D		G	T	V	G
Paxillus_rubicundulus_8	SHO1	I	Y	K	A	K	A	L	Y	A	Y	T	A	S	P	D	N	E	I	S	F	T	K	G	E	I	L	D	I	V	D	K	Q		G	K	W	W	Q	A	K	K	V	D		G	N	V	G
Mixia_osmundae_9	SHO1	V	G	Q	A	K	A	L	Y	A	Y	S	A	N	P	E	N	E	I	S	F	T	K	G	E	I	L	D	V	L	D	K	S		G	K	W	W	R	C	R	Q	A	S		S	E	V	G
Melampsora_larici-populina_9	SHO1	S	F	P	A	R	A	L	F	S	Y	K	A	S	P	A	R	E	L	S	I	E	K	G	E	V	V	E	I	H	D	S	H		G	K	W	W	R	A	Q	K	K	D		G	T	S	G
Pseudozyma_hubeiensis_10	SHO1	G	Y	K	A	R	A	L	Y	A	Y	Q	A	N	A	D	T	E	I	S	F	S	K	G	E	V	L	D	I	V	D	N	S		G	K	W	W	Q	A	R	R	S	N		G	E	T	G
Ustilago_hordei_10	SHO1	G	Y	K	A	R	A	L	Y	A	Y	Q	A	N	A	D	T	E	I	G	F	S	K	G	E	V	L	D	I	V	D	N	S		G	K	W	W	Q	A	R	K	S	N		G	E	T	G
Melanopsichium_pennsylvanicum_10	SHO1	G	Y	K	A	R	A	L	Y	A	Y	Q	A	N	A	D	T	E	I	S	F	S	K	G	E	V	L	D	I	V	D	N	S		G	K	W	W	Q	A	R	R	S	N		G	E	T	G
Sporisorium_reilianum_10	SHO1	G	Y	K	A	R	A	L	Y	A	Y	Q	A	N	A	D	T	E	I	S	F	S	K	G	E	V	L	D	I	V	D	N	S		G	K	W	W	Q	A	R	K	S	N		G	E	T	G
Mortierella_verticillata_11	SHO1	A	Y	K	A	R	A	L	Y	S	Y	E	A	N	P	E	N	E	L	G	F	V	K	G	E	I	L	D	I	V	D	N	K		G	K	W	W	Q	A	R	K	Q	D		G	T	V	G
Lichtheimia_corymbifera_11	SHO1	D		E	A	R	A	I	H	A	Y	R	A	N	P	D	N	E	I	S	F	E	K	N	E	V	L	E	I	L	D	R	H		G	N	W	W	Q	A	R	K	Y	D		G	S	T	G
Mucor_circinelloides_11	SHO1	K	L	T	A	T	A	L	H	P	Y	T	A	N	P	D	N	E	L	S	F	Q	K	E	E	V	L	E	I	L	N	K	S		G	N	W	W	Q	A	K	K	Q	D		G	T	I	G
Rhizophagus_irregularis_11	SHO1	A	Y	R	A	K	A	L	Y	D	Y	D	A	D	P	N	S	E	L	S	F	S	K	G	E	I	L	E	I	A	D	H	N		G	R	W	W	Q	A	K	N	V	D		G	E	T	G
fungal_sp._11	SHO1	P	Y	K	A	K	A	I	Y	S	Y	E	A	N	P	E	N	E	I	S	F	S	K	H	E	V	L	E	I	S	D	V	S		G	R	W	W	Q	A	K	K	E	N		G	E	T	G
Batrachochytrium_dendrobatidis_11	SHO1	M	H	R	V	K	A	V	Y	S	Y	K	A	N	P	E	T	E	L	T	F	E	K	G	D	T	L	E	V	V	D	I	Q		G	K	W	W	Q	A	R	K	A	D		G	Q	I	G
#Entropy_Ratio	SLA1_a	3	1.58621	3.08333	0.956522	2.73333	0.769231	1.05	1.16667	1.61905	1.3	1.35135	1.58333	2.26316	1.60714	2.31579	1.57692	1.9	1.2	0.942857	1.46667	1.225	4.08333	0.625	0.7	2.17647	1	3	1.2	1.75	3.28571	2.14286	1.88889	1.90476	0	2.6875	1	2.1	2.64706	1.66667	1.94118	1.42308	3.58333	1.39394	2.66667	1.4375	1.16216	2.04167	0.833333
#Paralog_Entropy	SLA1_a	4.8	4.6	3.7	2.2	4.1	1	2.1	1.4	3.4	1.3	5	3.8	4.3	4.5	4.4	4.1	1.9	1.2	3.3	2.2	4.9	4.9	2	1.4	3.7	1.3	4.5	1.2	2.1	4.6	4.5	5.1	4		4.3	1	2.1	4.5	2	3.3	3.7	4.3	4.6	4	4.6	4.3	4.9	1
#Ortholog_Entropy	SLA1_a	1.6	2.9	1.2	2.3	1.5	1.3	2	1.2	2.1	1	3.7	2.4	1.9	2.8	1.9	2.6	1	1	3.5	1.5	4	1.2	3.2	2	1.7	1.3	1.5	1	1.2	1.4	2.1	2.7	2.1	3.1	1.6	1	1	1.7	1.2	1.7	2.6	1.2	3.3	1.5	3.2	3.7	2.4	1.2
#ProteinNumber_S.Cerevisiae	SLA1_a	5	6	7	8	9	10	11	12	13	14	15	16	17	18	19	20	21	22	23	24	25	26	27	28	29	30	31	32	33	34	35	36	37	38	39	41	42	43	44	45	46	47	48	54	55	56	57	58
Saccharomyces_cerevisiae_0	SLA1_a	L	G	I	Y	R	A	V	Y	A	Y	E	P	Q	T	P	E	E	L	A	I	Q	E	D	D	L	L	Y	L	L	Q	K	S	D	I	D	W	W	T	V	K	K	R	V	E	E	P	V	G
Candida_glabrata_1	SLA1_a	L	G	V	Y	K	A	V	Y	S	Y	E	P	Q	T	P	E	E	L	A	I	Q	E	D	D	L	L	Y	L	L	E	K	S	E	V	D	W	W	T	V	K	K	R	I	E	E	P	Q	G
Cyberlindnera_fabianii_1	SLA1_a	A	V	T	P	S	F	S	T	N	F	W	G	Q								G	E	R	G	S	E	V	V	I	N	K	L	H	Q	G									E	E	L	L	S
Debaryomyces_hansenii_1	SLA1_a	I	G	V	Y	R	A	L	Y	D	Y	V	A	Q	S	D	E	E	L	N	I	S	A	D	D	L	L	Y	L	L	E	R	S	E	V	D	W	W	K	V	K	K	R	V	D	E	P	V	G
Beauveria_bassiana_2	SLA1_a	L	G	V	Y	R	A	L	Y	D	Y	Q	Q	Q	S	E	G	E	L	A	I	S	E	G	D	L	L	Y	V	I	E	K	N	D	D	D	W	W	K	A	K	K	K	A	D	E	P	T	G
Chaetomium_thermophilum_2	SLA1_a	V	G	V	Y	K	A	I	Y	D	Y	T	P	Q	G	E	G	E	L	Q	I	A	E	G	D	L	L	Y	I	L	E	K	S	T	E	D	W	W	K	A	K	K	K	A	D	E	P	V	G
Arthroderma_benhamiae_3	SLA1_a	E	G	V	Y	T	A	V	Y	D	Y	T	P	Q	G	E	N	E	L	A	F	A	E	G	D	L	L	Y	I	L	D	K	S	S	D	D	W	W	K	A	K	K	K	T	E	E	P	V	G
Aspergillus_fumigatus_3	SLA1_a	L	G	V	Y	K	A	V	Y	D	Y	Q	P	Q	G	E	G	E	L	E	L	R	E	G	D	L	L	Y	I	L	E	K	S	V	E	D	W	W	K	A	K	K	K	A	D	E	P	E	G
Blumeria_graminis_4	SLA1_a	V	G	V	Y	K	A	L	Y	D	Y	A	P	Q	S	E	G	E	L	P	I	S	D	G	D	I	L	Y	I	L	E	K	S	E	E	D	W	W	K	A	K	K	K	A	D	E	P	V	G
Bipolaris_maydis_5	SLA1_a	L	G	I	Y	R	A	L	Y	D	Y	E	P	Q	S	S	N	E	I	A	L	T	E	G	D	I	L	M	V	L	E	K	S	T	D	D	W	W	K	A	K	K	K	G	E	E	P	E	G
Dactylellina_haptotyla_6	SLA1_a	L	G	I	Y	R	A	I	Y	D	Y	A	P	Q	T	D	E	E	L	Q	L	T	E	G	D	L	L	Y	L	L	E	K	S	S	E	D	W	W	K	A	K	K	K	A	D	E	P	M	G
Schizosaccharomyces_octosporus_7	SLA1_a	I	G	I	Y	K	V	L	Y	S	Y	E	P	E	T	E	R	E	L	F	I	A	E	D	E	I	V	C	L	L	Q	K	G	E	D	D	W	Y	L	V	K	R	N	I	D	E	E	T	G
Pneumocystis_murina_7	SLA1_a	I	G	V	Y	R	S	L	Y	P	Y	Q	P	Q	E	N	K	E	L	E	L	E	E	N	E	L	L	Y	I	L	E	K	G	E	D	L	W	W	R	V	K	K	K	A	D	G	D	I	G
Agaricus_bisporus_8	SLA1_a	L	A	V	L	K	A	S	Y	D	Y	S	P	Q	S	D	D	E	I	E	I	K	E	D	Q	I	L	F	L	L	E	R	T	D	D	D	W	W	K	V	K	V	K		E	T	P	V	G
Fomitopsis_pinicola_8	SLA1_a	L	A	V	L	K	A	S	Y	D	Y	E	P	Q	S	E	D	E	L	A	V	K	E	G	Q	V	L	L	L	L	E	R	T	D	D	D	W	W	K	V	K	F	K		D	G	P	S	G
Gloeophyllum_trabeum_8	SLA1_a	L	A	V	L	R	A	S	Y	D	Y	E	P	Q	A	E	D	E	I	E	I	K	E	N	Q	L	L	F	L	L	D	K	T	D	N	E	W	W	K	V	K	C	K		E	G	P	A	G
Paxillus_rubicundulus_8	SLA1_a	L	A	V	L	K	A	S	Y	D	Y	E	P	Q	S	E	D	E	I	T	I	K	E	N	Q	I	V	F	L	L	E	K	T	D	D	D	W	W	K	V	K	V	K		D	S	L	S	G
Mixia_osmundae_9	SLA1_a	L	G	L	A	R	A	E	F	D	Y	E	A	R	E	A	E	E	V	S	I	K	E	G	D	V	L	Y	I	I	E	D	D	D	A	E	W	W	K	I	R	A	K		E	G	A	T	G
Melampsora_larici-populina_9	SLA1_a	I	A	L	V	K	A	E	Y	A	Y	S	P	Q	T	E	D	E	L	E	L	E	E	D	A	L	Y	Y	L	L	E	D	D	D	A	E	W	H	K	V	M	L	K		P		K	I	G
Pseudozyma_hubeiensis_10	SLA1_a	V	A	L	C	K	A	L	Y	D	Y	V	A	Q	A	E	D	E	L	N	L	T	E	D	D	Y	L	Y	I	L	E	S	D	D	P	E	W	W	K	G	K	L	R	R	E	G	A	V	G
Ustilago_hordei_10	SLA1_a	V	A	L	C	K	A	L	Y	D	Y	V	A	Q	A	E	D	E	L	N	L	S	E	D	D	Y	L	Y	I	L	E	S	D	D	S	E	W	W	K	A	K	L	R	R	E	G	T	V	G
Melanopsichium_pennsylvanicum_10	SLA1_a	V	A	L	C	K	A	L	Y	D	Y	V	A	Q	A	E	D	E	L	N	F	S	E	D	D	Y	L	Y	I	L	E	S	D	D	P	E	W	W	K	A	K	L	R	R	E	G	T	V	G
Sporisorium_reilianum_10	SLA1_a	V	A	L	C	K	A	L	Y	D	Y	V	A	Q	S	E	D	E	L	N	L	T	E	D	D	Y	L	Y	I	L	E	S	D	D	P	E	W	W	K	A	K	L	R	R	E	G	T	V	G
Mortierella_verticillata_11	SLA1_a	L	K	V	C	V	A	L	Y	D	Y	D	A	N	T	E	E	E	L	T	I	K	E	N	D	I	L	Y	L	L	E		D	D	D	P	W	W	K	A	K	L	K	T	E	L	L	V	G
Lichtheimia_corymbifera_11	SLA1_a	T	S	V	C	K	A	L	Y	D	Y	K	A	Q	S	D	D	E	L	T	F	K	E	D	D	I	L	Y	I	L	D	K	E	E	D	P	W	W	R	A	Q	L	K	P	E	G	P	V	G
Mucor_circinelloides_11	SLA1_a	V	Q	V	C	K	A	L	Y	D	Y	E	S	R	T	E	D	E	L	S	I	K	E	N	D	I	L	Y	I	I	E	K	E	D	D		W	W	R	A	E	L	K	Q	Q	G	P	V	G
Rhizophagus_irregularis_11	SLA1_a	I	N	I	C	K	A	L	Y	D	Y	T	A	L	T	D	D	E	L	T	F	H	E	D	D	V	L	Y	I	L	E		N	D	D	E	W	W	K	A	K	L	K	I	E	N	S	I	G
fungal_sp._11	SLA1_a	L	G	V	Y	R	A	V	Y	D	Y	A	P	Q	G	E	G	E	L	E	I	T	E	G	D	L	L	F	V	L	E	K	S	T	D	D	W	W	K	A	K	K	K	A	D	E	P	E	G
Batrachochytrium_dendrobatidis_11	SLA1_a	K	I	V	A	R	C	L	F	D	Y	E	A	R	T	D	E	E	L	T	I	R	E	G	D	L	L	F	I	T	D	D	T	D	Q	E	W	W	M	A	T	E	K	P	E	A	H	S	G
#Entropy_Ratio	SLA1_b	2.5	0.9	1	1.5	2	0.6	1.5	1.4	2.3	1.3	2.3	1.3	2.5			2.3	1.9	1.2	2.5	1.2	0.9	4.1	0.8	0.6	1.4	0.9	1.2	1.2	1.5	2.7	1.4	2.1	2	1.7	1.3	1	0.7	3.4	1.6	1.1	1.1	1	1.1	1.2	1.3	1	2.1	1
#Paralog_Entropy	SLA1_b	4.8	4.6	3.7	2.2	4.1	1	2.1	1.4	3.4	1.3	5	3.8	4.3	4.5	4.4	4.1	1.9	1.2	3.3	2.2	4.9	4.9	2	1.4	3.7	1.3	4.5	1.2	2.1	4.6	4.5	5.1	4	4.3	2.9	1	2.1	4.5	2	3.3	3.7	4.3	4.6	4	4.6	4.3	4.9	1
#Ortholog_Entropy	SLA1_b	1.9	5	3.8	1.5	2.1	1.7	1.4	1	1.5	1	2.2	2.9	1.7			1.8	1	1	1.3	1.9	5.2	1.2	2.5	2.1	2.7	1.5	3.7	1	1.4	1.7	3.3	2.4	2	2.5	2.2	1	2.9	1.3	1.2	3.1	3.3	4.2	4.1	3.3	3.5	4.3	2.3	1
#ProteinNumber_S.Cerevisiae	SLA1_b	71	72	73	74	75	76	77	78	79	80	81	82	83	84	85	88	89	90	91	92	93	94	95	96	97	98	99	100	101	102	103	104	105	106	107	108	109	110	111	112	113	114	115	116	117	118	119	120
Saccharomyces_cerevisiae_0	SLA1_b	L	K	K	V	R	A	I	Y	D	Y	E	Q	V	Q	N	E	E	L	T	F	H	E	N	D	V	F	D	V	F	D	D	K	D	A	D	W	L	L	V	K	S	T	V	S	N	E	F	G
Candida_glabrata_1	SLA1_b	I	S	T	M	R	A	L	Y	D	F	D	Q	A	Q	N	E	E	L	V	F	K	E	N	D	M	F	D	V	Y	D	D	K	D	P	D	W	I	L	V	R	S	H	S	S	N	E	Y	G
Cyberlindnera_fabianii_1	SLA1_b	I	K	H	A	R	A	V	F	D	F	T	A	T			G	E	L	T	F	K	E	G	D	T	L	L	V	V	H	M	Q	E	D	G	W	W	E	C	E	R	D		N	G	E	V	G
Debaryomyces_hansenii_1	SLA1_b	V	D	K	A	T	S	L	Y	D	Y	D	K	Q			E	E	I	S	F	K	E	G	D	R	F	N	I	F	D	M	N	D	P	D	W	F	L	V	G	D	Q	T	N	Q	Q	F	G
Beauveria_bassiana_2	SLA1_b	L	T	Q	A	R	A	I	Y	E	Y	T	R	Q			E	E	L	S	F	H	E	E	A	V	L	D	V	F	D	T	S	D	P	D	W	I	L	V	G			L	D	D	E	F	G
Chaetomium_thermophilum_2	SLA1_b	I	G	K	A	R	A	L	Y	E	Y	T	R	Q			E	E	L	S	F	P	E	D	A	E	L	I	V	Y	D	T	S	D	P	D	W	I	L	V	G			L	D	K	D	Y	G
Arthroderma_benhamiae_3	SLA1_b	I	Q	R	A	K	S	I	Y	D	Y	T	R	Q			E	E	V	S	F	A	D	D	V	D	I	L	I	F	D	T	S	D	P	D	W	T	L	V	Q			V	N	T	E	Y	G
Aspergillus_fumigatus_3	SLA1_b	I	S	H	A	K	A	L	Y	D	Y	T	R	Q			E	E	V	S	F	S	E	D	A	E	L	V	V	Y	D	T	S	D	P	D	W	T	L	V	G			V	N	G	D	F	G
Blumeria_graminis_4	SLA1_b	V	T	H	A	R	A	L	Y	D	Y	T	R	Q			E	E	I	S	F	L	E	D	S	I	L	D	V	Y	D	I	S	D	H	D	W	I	L	V	G			L	E	E	D	F	G
Bipolaris_maydis_5	SLA1_b	I	A	Q	A	K	A	L	F	D	Y	D	R	Q			E	E	L	S	F	K	E	D	A	L	L	D	V	Y	D	T	T	D	P	D	W	T	L	V	G			V	E	S	D	Y	G
Dactylellina_haptotyla_6	SLA1_b	A	G	K	L	Q	A	V	Y	D	Y	Q	R	Q			E	E	V	S	F	S	E	G	D	I	L	D	V	Y	D	T	S	D	P	D	W	S	L	V	G			L	K	G	E	Y	G
Schizosaccharomyces_octosporus_7	SLA1_b	S	A	R	M	K	S	L	Y	D	Y	E	K	Q			D	E	V	S	F	P	A	D	Q	V	L	D	A	Y	G	S	T	N	E	D	W	V	L	T	R			Y	N	Q	Q	Y	G
Pneumocystis_murina_7	SLA1_b	V	Y	Q	V	R	T	L	Y	D	Y	E	Q	Q			E	E	I	S	F	N	E	G	E	I	L	D	V	F	D	E	D	G	E	N	W	V	F	A	R			C	G	S	S	Y	G
Agaricus_bisporus_8	SLA1_b	D	H	F	V	K	A	L	Y	D	Y	E	A	A			G	E	L	S	I	N	E	D	D	I	L	L	A	F	D	L	E	G		D	W	L	L	V	Q	S	T	G	D	E	G	A	G
Fomitopsis_pinicola_8	SLA1_b	T	R	V	V	K	A	L	Y	D	Y	E	A	T			T	E	L	S	I	S	E	N	D	V	L	C	V	Y	G	E	D	E		D	W	I	L	V	R	K	S	D	E	S	R	V	G
Gloeophyllum_trabeum_8	SLA1_b	V	A	T	V	K	A	L	Y	D	Y	E	A	T			G	E	L	T	V	K	E	D	E	V	L	L	V	F	A	K	E	E		D	W	W	L	V	Q	R	S	G	E	G	G	A	G
Paxillus_rubicundulus_8	SLA1_b	T	S	S	V	K	A	L	Y	D	Y	D	A	A			G	E	L	S	I	K	E	G	E	I	L	L	V	F	D	R	E	D		D	W	I	L	V	Q	S	K	E	G	G	K	A	G
Mixia_osmundae_9	SLA1_b	I	S	R	A	I	A	T	Y	A	Y	Q	A	T			E	E	L	T	V	V	D	D	E	P	L	N	V	Y	E	D	D	G		E	W	T	L	V	G	R	D	G	Q	R	G	V	G
Melampsora_larici-populina_9	SLA1_b	L	Q	T	M	M	A	L	Y	A	Y	E	A	Q			D	E	L	T	I	S	E	D	E	I	I	D	L	Y	E	E	D	G		D	W	S	L	V	G	R	G	E	S	R	G	V	G
Pseudozyma_hubeiensis_10	SLA1_b	V	R	L	S	R	A	L	Y	D	Y	E	A	Q			D	E	L	S	M	A	E	D	E	L	L	R	V	Y	E	S	D	G		V	W	L	L	V	K	K	G	G	E	G	R	L	G
Ustilago_hordei_10	SLA1_b	I	R	L	S	R	A	L	Y	D	Y	E	A	Q			D	E	L	S	M	A	E	D	E	L	L	R	V	Y	E	S	D	G		V	W	L	L	V	K	K	G	G	E	G	R	L	G
Melanopsichium_pennsylvanicum_10	SLA1_b	L	R	L	S	R	A	L	Y	D	Y	Q	A	Q			D	E	L	S	M	A	E	D	E	L	F	R	I	Y	E	S	D	D		V	W	L	L	V	K	K	G	G	E	G	R	L	G
Sporisorium_reilianum_10	SLA1_b	I	R	L	S	R	A	L	Y	D	Y	D	A	Q			D	E	L	S	M	A	E	D	E	L	L	R	V	Y	E	S	D	G		V	W	L	L	V	K	K	G	G	E	G	R	L	G
Mortierella_verticillata_11	SLA1_b	V	G	T	V	V	G	L	Y	K	Y	E	A	T			E	E	L	S	F	E	E	G	E	S	L	T	L	Y	E	Q	D	D	P	D	W	F	L	V	G	N	T				H	V	G
Lichtheimia_corymbifera_11	SLA1_b	I	G	K	V	Q	A	I	Y	D	Y	T	A	Q			E	E	L	T	F	H	E	D	D	L	L	T	L	Y	E	N	D	D	P	D	W	Y	L	V	K	D	H				K	I	G
Mucor_circinelloides_11	SLA1_b	I	G	R	V	R	A	E	F	D	Y	A	A	Q			E	E	L	S	F	E	E	G	D	E	M	D	L	L	E	Q	D	D	P	D	W	F	L	V	K	S	K				E	I	G
Rhizophagus_irregularis_11	SLA1_b	T	A	V	L	K	A	L	W	D	Y	E	A	V			E	E	L	S	F	K	E	D	D	I	L	N	L	Y	E	E	D	E	D	G	W	Y	L	V	K	F	N				V	F	G
fungal_sp._11	SLA1_b																E	E	I	S	F	A	E	D	A	Q	V	D	V	Y	D	I	S	D	P	D	W	T	L	V	G			H	N	G	E	F	G
Batrachochytrium_dendrobatidis_11	SLA1_b	S	K	R	V	V	A	I	Y	D	Y	D	P	V			G	E	L	A	I	R	E	N	D	I	L	V	V	V	D	D	S	D	P	D	W	W	L	V	K	H	T		H	N	K	E	G
#Entropy_Ratio	SLA1_c	0.9	2	0.9	1.2	1.4	0.8	1.6	1.4	2.3	1.3	1.4	2.7	1.9	1.8	1.8	3.2	1.9	1.2	2.5	1.5	1.2	2	0.8	1	0.8	1.3	2.4	1.2	1.7	2.9	1.7	1.6	1	1.8	2.4	1	2.1	1.6	2	1.4	1.8	1.3	1.2	1.1	2.7	1	2	1
#Paralog_Entropy	SLA1_c	4.8	4.6	3.7	2.2	4.1	1	2.1	1.4	3.4	1.3	5	3.8	4.3	4.5	4.4	4.1	1.9	1.2	3.3	2.2	4.9	4.9	2	1.4	3.7	1.3	4.5	1.2	2.1	4.6	4.5	5.1	4	4.3	2.9	1	2.1	4.5	2	3.3	3.7	4.3	4.6	4	4.6	4.3	4.9	1
#Ortholog_Entropy	SLA1_c	5.3	2.3	4.1	1.9	2.9	1.2	1.3	1	1.5	1	3.6	1.4	2.3	2.5	2.4	1.3	1	1	1.3	1.5	4.1	2.4	2.4	1.3	4.5	1	1.9	1	1.2	1.6	2.7	3.2	4	2.4	1.2	1	1	2.8	1	2.4	2.1	3.3	3.7	3.6	1.7	4.4	2.4	1
#ProteinNumber_S.Cerevisiae	SLA1_c	355	356	357	358	359	360	361	362	363	364	365	366	367	368	369	370	371	372	373	374	375	376	377	378	379	380	381	382	383	384	385	386	387	389	390	391	392	393	394	395	396	397	398	399	400	401	402	403
Saccharomyces_cerevisiae_0	SLA1_c	K	K	R	G	I	V	Q	Y	D	F	M	A	E	S	Q	D	E	L	T	I	K	S	G	D	K	V	Y	I	L	D	D	K	K	K	D	W	W	M	C	Q	L	V	D	S	G	K	S	G
Candida_glabrata_1	SLA1_c	S	K	R	G	V	A	L	Y	D	F	E	A	E	S	P	D	E	L	T	I	R	Q	G	D	A	V	Y	V	I	N	D	K	K	K	D	W	W	M	V	E	L	I	S	N	G	K	K	G
Cyberlindnera_fabianii_1	SLA1_c	R	K	H	A	R	A	V	F	D	F	T	A	T	I	E	G	E	L	T	F	K	E	G	D	T	L	L	V	V	H	M	Q	E	G		W	W	E	C	E	R	L	D	N	G	E	V	G
Debaryomyces_hansenii_1	SLA1_c	R	K	I	G	R	L	M	Y	D	F	E	A	Q	G	S	D	E	L	M	S	K	E	G	D	E	V	Y	I	V	N	E	S	K	K	D	W	W	M	C	Q	N	V	E	T	K	R	Q	G
Beauveria_bassiana_2	SLA1_c	R	R	K	G	K	V	L	Y	D	F	M	A	Q	G	Q	D	E	V	T	V	A	A	G	D	E	V	I	I	L	D	D	A	K	E	E	W	W	Q	L	R	R	L	K	N	G	K	E	G
Chaetomium_thermophilum_2	SLA1_c	K	K	K	G	T	V	L	Y	D	F	E	A	Q	G	D	D	E	V	T	V	Y	V	G	D	E	V	I	I	L	D	D	T	K	D	E	W	W	M	V	R	R	V	K	N	Q	K	E	G
Arthroderma_benhamiae_3	SLA1_c	G	K	K	G	I	I	L	Y	D	F	V	A	Q	G	E	D	E	V	S	V	C	V	D	D	Q	V	V	I	L	D	D	S	R	E	E	W	W	M	I	R	R	L	K	N	G	R	E	G
Aspergillus_fumigatus_3	SLA1_c	G	K	K	G	Q	I	L	Y	D	F	M	A	Q	G	D	D	E	V	T	V	A	A	G	D	E	V	V	I	L	D	D	T	K	E	E	W	W	M	V	R	R	M	K	N	G	R	E	G
Blumeria_graminis_4	SLA1_c	Q	K	K	G	H	V	L	Y	D	F	L	A	Q	G	A	D	E	V	T	V	A	T	G	D	E	V	I	I	I	D	D	S	K	E	E	W	W	Q	I	R	R	L	K	T	G	N	E	G
Bipolaris_maydis_5	SLA1_c	H	K	K	G	V	M	L	F	D	F	M	A	Q	G	D	D	E	V	T	V	G	L	G	D	E	I	L	V	L	D	D	S	A	D	E	W	W	K	V	R	R	L	K	N	G	K	E	G
Dactylellina_haptotyla_6	SLA1_c	G	K	L	G	I	I	L	Y	D	F	D	A	Q	G	S	D	E	V	S	V	S	V	G	D	E	V	V	I	L	D	D	A	Q	E	E	W	W	N	V	R	R	M	K	N	G	K	E	G
Schizosaccharomyces_octosporus_7	SLA1_c	A	K	M	G	T	I	V	Y	G	F	E	A	E	A	P	D	E	L	T	V	S	A	N	D	R	V	V	I	V	N	D	T	A	S	D	W	W	K	C	R			L	N	G	K	E	G
Pneumocystis_murina_7	SLA1_c	Q	K	K	G	I	I	L	Y	D	F	D	A	V	E	D	D	E	L	S	V	K	E	N	T	E	V	F	I	L	D	D	T	S	N	D	W	W	K	V	K	K	G	D			H	E	G
Agaricus_bisporus_8	SLA1_c	E	E	S	A	V	V	L	Y	E	F	H	A	D	G	E	D	E	L	T	V	A	E	G	E	V	L	A	V	L	D	R	D	G	E		W	W	K	C		R	N	A	H	G	S	E	G
Fomitopsis_pinicola_8	SLA1_c		E	Q	A	V	A	L	Y	N	F	T	A	D	G	E	D	E	L	S	V	Q	E	G	E	S	L	L	V	L	E	K	D	S	E		W	W	K	C		R	N	V	H	G	A	E	G
Gloeophyllum_trabeum_8	SLA1_c	E	E	I	A	V	A	L	Y	D	F	T	A	D	G	E	D	E	L	S	V	A	E	G	E	Q	L	V	V	L	E	K	D	G	E		W	W	K	C		R	N	A	H	G	G	E	G
Paxillus_rubicundulus_8	SLA1_c		A	V	L	K	A	S	Y	D	Y	E	P	Q	S	E	D	E	I	T	I	K	E	N	Q	I	V	F	L	L	E	K	T	D		D	W	W	K	V	K	V	K	A	D	S	L	S	G
Mixia_osmundae_9	SLA1_c	S	K	T	G	V	A	L	Y	D	F	S	G	E	G	D	D	E	L	S	I	Q	E	G	D	Q	L	V	I	L	D	D	S	S	E	E	W	W	K	V	R	K	A	E	D	G	S	E	G
Melampsora_larici-populina_9	SLA1_c	E	K	P	A	T	A	L	Y	D	F	D	A	Q	G	D	D	E	L	T	V	R	E	G	E	R	I	H	V	L	D	D	T	S	D	D	W	W	K	C	S	R	M	S	N	G	E	E	G
Pseudozyma_hubeiensis_10	SLA1_c	E	E	H	G	V	A	M	Y	D	F	E	A	Q	G	D	D	E	L	T	V	T	E	N	E	H	L	I	I	L	E	K	E	N	D		W	W	K	V		R	N	D	A	G	N	E	G
Ustilago_hordei_10	SLA1_c	E	E	H	G	I	A	M	Y	D	F	E	A	Q	G	D	D	E	L	T	V	A	E	N	E	H	L	I	I	L	E	K	E	N	D		W	W	K	V		R	N	D	A	G	Q	E	G
Melanopsichium_pennsylvanicum_10	SLA1_c	E	E	H	G	I	A	L	Y	D	F	E	A	Q	G	D	D	E	L	T	V	A	E	N	E	H	L	I	I	L	E	R	E	N	D		W	W	K	V		R	N	D	A	G	Q	E	G
Sporisorium_reilianum_10	SLA1_c	E	E	H	G	V	A	M	Y	D	F	E	A	Q	G	D	D	E	L	T	V	T	E	N	E	H	L	I	I	L	E	K	E	N	D		W	W	K	V		R	N	D	A	G	Q	E	G
Mortierella_verticillata_11	SLA1_c	V	R	W	A	I	A	L	Y	D	F	T	A	E	T	E	E	E	L	T	I	R	E	N	D	E	V	W	V	S	D	Y	V	S	E	E	W	W	K	C	Q	V	G	D			Q	A	G
Lichtheimia_corymbifera_11	SLA1_c		S	V	C	K	A	L	Y	D	Y	K	A	Q	S	D	D	E	L	T	F	K	E	D	D	I	L	Y	I	L	D	K	E	E	P	D	W	W	R	A	Q	L	K	Q	E	G	P	V	G
Mucor_circinelloides_11	SLA1_c		K	W	G	I	S	I	Y	S	F	Q	A	E	G	G	D	E	L	S	V	E	E	N	E	Q	I	Y	V	L	D	Y	E	R	D	G	W	W	R	V	Q	K	V	D	G		D	V	G
Rhizophagus_irregularis_11	SLA1_c		K	F	G	V	A	L	Y	D	F	N	A	Q	G	D	D	E	V	S	I	R	E	G	D	E	L	W	V	I	D	D	V	S	K	E	W	W	K	I	K	K	D	D			E	E	G
fungal_sp._11	SLA1_c	G	K	K	G	H	M	L	Y	E	F	M	A	Q	G	D	D	E	V	T	V	A	V	G	D	E	V	I	V	L	D	D	S	K	E	E	W	W	M	V	R	R	L	K	N	G	K	E	G
Batrachochytrium_dendrobatidis_11	SLA1_c	M	K	R	V	V	A	I	Y	D	Y	D	P	V	E	E	G	E	L	A	I	R	E	N	D	I	L	V	V	V	D	D	S	D	D		W	W	L	V	K	H	T	T	H	N	K	E	G
ABP1	SLA1_c	N	P	W	A	T	A	E	Y	D	Y	D	A	A	E	D	N	E	L	T	F	V	E	N	D	K	I	I	N	I	E	F	V	D	D	D	W	W	L	G	E	L	E	K	D	G	S	K	G
BBC1	SLA1_c	P	F	K	V	V	A	Q	F	P	Y	K	S	D	Y	E	D	D	L	N	F	E	K	D	Q	E	I	I	V	T	S	V	E	D	A	E	W	Y	F	G	E	Y	Q	D	D	V	I	E	G
BEM1_a	SLA1_c	E	K	V	I	K	A	K	Y	S	Y	Q	A	Q	T	S	K	E	L	S	F	M	E	G	E	F	F	Y	V	S	G	D	E	K		D	W	Y	K	A	S	N	P	S	T	G	K	E	G
BEM1_b	SLA1_c	S	L	Y	A	I	V	L	Y	D	F	K	A	E	K	A	D	E	L	T	T	Y	V	G	E	N	L	F	I	C	A	H	H	N	C	E	W	F	I	A	K	P	I	G	L	G	G	P	G
BOI1	SLA1_c	F	P	L	Y	I	A	V	N	Q	Y	S	K	R	M	E	D	E	L	N	M	K	P	G	D	K	I	K	V	I	T	D	D	G	D	G	W	Y	Y	G	R	N	L	R	T	K	E	E	G
BOI2	SLA1_c	F	P	M	Y	I	A	I	N	E	Y	F	K	R	M	E	D	E	L	D	M	K	P	G	D	K	I	K	V	I	T	D	D	E	D	G	W	Y	F	G	R	N	L	R	T	N	E	E	G
BUD14	SLA1_c	P	D	K	L	Y	A	L	Y	A	F	N	G	H	D	S	S	H	C	Q	L	G	Q	D	E	P	C	I	L	L	N	D	Q	D	A	Y	W	W	L	V	K	R	I	T	D	G	K	I	G
BZZ1_a	SLA1_c	D	G	K	N	K	V	L	Y	A	Y	V	Q	K	D	D	D	E	I	T	I	T	P	G	D	K	I	S	L	V	A	R	D	T	S	G	W	T	K	I	N	N	D	T	T	G	E	T	G
BZZ1_b	SLA1_c	V	R	T	M	E	A	I	Y	A	Y	E	A	Q	G	D	D	E	I	S	I	D	P	G	D	I	I	T	V	I	R	G	D	D	S	G	W	T	Y	G	E	C	D	G			L	K	G
CDC25	SLA1_c	I	G	I	V	V	A	A	Y	D	F	N	Y	P	I	K	Q	L	L	S	V	Q	Q	G	E	T	I	Y	I	L	N	K	N	S	S	G	W	W	D	G	L	V	I	D	K	V	N	R	G
CYK2	SLA1_c	I	E	Y	A	K	A	M	Y	P	L	I	G	N	E	A	G	L	A	N	F	H	K	G	D	Y	L	L	I	T	E	I	V	N	K	D	W	Y	K	G	E	V	Y	D	N	H	R	I	G
CYK3	SLA1_c	P	F	K	V	K	A	R	Y	G	W	S	G	Q	T	K	G	D	L	G	F	L	E	G	D	I	M	E	V	T	R	I	A	G		S	W	F	Y	G	K	L	L	R			C	S	G
FUS1	SLA1_c	G	K	T	Y	T	V	I	Q	D	Y	E	P	R	L	T	D	E	I	R	I	S	L	G	E	K	V	K	I	L	A	T	H	T	D	G	W	C	L	V	E	K	C	N	N	E	D	R	G
HSE1	SLA1_c	V	R	R	V	R	A	L	Y	D	L	T	T	N	E	P	E	L	S		F	R	K	G	D	V	I	T	V	L	E	Q	V	Y	R	D	W	W	K	G	A	L	R	G			N	M	G
LSB1	SLA1_c	E	E	Y	V	E	A	L	Y	D	F	E	A	Q	Q	D	G	D	L	S	L	K	T	G	D	K	I	Q	V	L	E	K	I	S	P	D	W	Y	R	G	K	S	N	N			K	I	G
LSB2	SLA1_c	L	E	Y	V	E	A	L	Y	Q	F	D	P	Q	Q	D	G	D	L	G	L	K	P	G	D	K	V	Q	L	L	E	K	L	S	P	E	W	Y	K	G	S	C	N	G			R	T	G
LSB3	SLA1_c	S	P	K	A	V	A	L	Y	S	F	A	G	E	E	S	G	D	L	P	F	R	K	G	D	V	I	T	I	L	K	K	S	D	N	D	W	W	T	G	R	V	N	G			R	E	G
LSB4	SLA1_c	T	P	T	A	V	A	L	Y	N	F	A	G	E	Q	P	G	D	L	A	F	K	K	G	D	V	I	T	I	L	K	K	S	D	N	D	W	W	T	G	R	T	N	G			K	E	G
MYO3	SLA1_c	D	P	K	F	E	A	A	Y	D	F	P	G	S	G	S	S	E	L	P	L	K	K	G	D	I	V	F	I	S	R	D	E	P	S	G	W	S	L	A	K	L	L	D	G	S	K	E	G
MYO5	SLA1_c	E	P	M	F	E	A	A	Y	D	F	P	G	S	G	S	S	E	L	P	L	K	K	G	D	V	I	Y	I	T	R	E	E	P	S	G	W	S	L	G	K	L	L	D	G	S	K	E	G
NBP2	SLA1_c	N	Q	R	A	V	A	L	Y	D	F	E	P	E	N	D	N	E	L	R	L	A	E	G	D	I	V	F	I	S	Y	K	H	G	Q	G	W	L	V	A	E	N	E	S	G	S	K	T	G
PEX13	SLA1_c	L	E	F	A	R	A	L	Y	D	F	V	P	E	N	P	M	E	V	A	L	K	K	G	D	L	M	A	I	L	S	K	K	D	S	D	W	W	K	V	R	T	K	N		G	N	I	G
RV167	SLA1_c	V	E	T	V	T	A	L	Y	D	Y	Q	A	Q	A	A	G	D	L	S	F	P	A	G	A	V	I	E	I	V	Q	R	T	P	N	E	W	W	T	G	R	Y	N	G			Q	Q	G
SCDC25	SLA1_c	I	D	V	V	E	C	T	Y	Q	Y	F	T	K	S	R	N	K	L	S	L	R	V	G	D	L	I	Y	V	L	T	K	G	S	N	G	W	W	D	G	V	L	I	R	I	L	D	R	G
SHO1	SLA1_c	I	Y	K	A	K	A	L	Y	P	Y	D	A	D	D	D	Y	E	I	S	F	E	Q	N	E	I	L	Q	V	S	D	I	E		G	R	W	W	K	A	R	R	A	N		G	E	T	G
SLA1_a	SLA1_c	L	G	I	Y	R	A	V	Y	A	Y	E	P	Q	T	P	E	E	L	A	I	Q	E	D	D	L	L	Y	L	L	Q	K	S	D	D	D	W	W	T	V	K	K	R	V	E	E	P	V	G
SLA1_b	SLA1_c	L	K	K	V	R	A	I	Y	D	Y	E	Q	V	Q	N	E	E	L	T	F	H	E	N	D	V	F	D	V	F	D	D	K	D	A	D	W	L	L	V	K	S	T	V	S	N	E	F	G
SLA1_c	SLA1_c	K	K	R	G	I	V	Q	Y	D	F	M	A	E	S	Q	D	E	L	T	I	K	S	G	D	K	V	Y	I	L	D	D	K	K	K	D	W	W	M	C	Q	L	V	D	S	G	K	S	G
~ABP1	SLA1_c	534	535	536	537	538	539	540	541	542	543	544	545	546	547	548	549	550	551	552	553	554	555	556	557	558	559	560	561	562	563	564	565	566	567	568	569	570	571	572	573	574	575	576	577	578	579	580	581
~BBC1	SLA1_c	7	8	9	10	11	12	13	14	15	16	17	18	19	20	21	22	23	24	25	26	27	28	29	30	31	32	33	34	35	36	37	38	39	40	41	42	43	44	45	46	47	48	49	53	54	55	56	57
~BEM1_a	SLA1_c	74	75	76	77	78	79	80	81	82	83	84	85	86	87	88	89	90	91	92	93	94	95	96	97	98	99	100	101	102	103	104	105	106		107	108	109	110	111	112	113	114	115	116	117	118	119	120
~BEM1_b	SLA1_c	157	158	159	160	161	162	163	164	165	166	167	168	169	170	171	172	173	174	175	176	177	178	179	180	181	182	183	184	185	186	187	188	189	190	191	192	193	194	195	196	197	198	199	201	202	203	204	205
~BOI1	SLA1_c	15	16	17	18	19	20	21	22	23	24	25	26	27	28	29	30	31	32	33	34	35	36	37	38	39	40	41	42	43	44	45	46	47	51	52	53	54	55	56	57	58	59	60	61	62	63	64	65
~BOI2	SLA1_c	45	46	47	48	49	50	51	52	53	54	55	56	57	58	59	60	61	62	63	64	65	66	67	68	69	70	71	72	73	74	75	76	77	81	82	83	84	85	86	87	88	89	90	91	92	93	94	95
~BUD14	SLA1_c	261	262	263	264	265	266	267	268	269	270	271	272	273	274	275	276	277	278	279	280	281	282	283	284	285	286	287	288	289	290	291	292	293	294	295	296	297	298	299	300	301	302	303	304	305	306	307	308
~BZZ1_a	SLA1_c	495	496	497	498	499	500	501	502	503	504	505	506	507	508	509	510	511	512	513	514	515	516	517	518	519	520	521	522	523	524	525	526	527	529	530	531	532	533	534	535	536	537	538	539	540	541	542	543
~BZZ1_b	SLA1_c	579	580	581	582	583	584	585	586	587	588	589	590	591	592	593	594	595	596	597	598	599	600	601	602	603	604	605	606	607	608	609	610	611	613	614	615	616	617	618	619	620	621	622			623	624	625
~CDC25	SLA1_c	60	61	62	63	64	65	66	67	68	69	70	71	72	73	74	80	81	82	83	84	85	86	87	88	89	90	91	92	93	94	95	96	97	98	99	100	101	102	103	104	105	106	107	112	113	114	115	116
~CYK2	SLA1_c	601	602	603	604	605	606	607	608	609	610	611	612	613	614	615	617	618	619	620	621	622	623	624	625	626	627	628	629	630	631	632	633	634	635	636	637	638	639	640	641	642	643	644	651	652	653	654	655
~CYK3	SLA1_c	11	12	13	14	15	16	17	18	19	20	21	22	23	24	25	26	27	28	29	30	31	32	33	34	35	36	37	38	39	40	41	42	43		44	45	46	47	48	49	50	51	52			56	57	58
~FUS1	SLA1_c	438	439	440	441	442	443	444	445	446	447	448	449	450	451	452	453	454	455	456	457	458	459	460	461	462	463	464	465	466	467	468	469	470	471	472	473	474	475	476	477	478	479	480	497	498	499	500	501
~HSE1	SLA1_c	219	220	221	222	223	224	225	226	227	228	229	230	231	232	233	235	236	237		238	239	240	241	242	243	244	245	246	247	248	249	250	251	252	253	254	255	256	257	258	259	260	261			262	263	264
~LSB1	SLA1_c	55	56	57	58	59	60	61	62	63	64	65	66	67	68	69	70	71	72	73	74	75	76	77	78	79	80	81	82	83	84	85	86	87	88	89	90	91	92	93	94	95	96	97			98	99	100
~LSB2	SLA1_c	56	57	58	59	60	61	62	63	64	65	66	67	68	69	70	71	72	73	74	75	76	77	78	79	80	81	82	83	84	85	86	87	88	89	90	91	92	93	94	95	96	97	98			99	100	101
~LSB3	SLA1_c	402	403	404	405	406	407	408	409	410	411	412	413	414	415	416	417	418	419	420	421	422	423	424	425	426	427	428	429	430	431	432	433	434	437	438	439	440	441	442	443	444	445	446			447	448	449
~LSB4	SLA1_c	411	412	413	414	415	416	417	418	419	420	421	422	423	424	425	426	427	428	429	430	431	432	433	434	435	436	437	438	439	440	441	442	443	446	447	448	449	450	451	452	453	454	455			456	457	458
~MYO3	SLA1_c	1122	1123	1124	1125	1126	1127	1128	1129	1130	1131	1132	1133	1134	1135	1136	1138	1139	1140	1141	1142	1143	1144	1145	1146	1147	1148	1149	1150	1151	1152	1153	1154	1155	1156	1157	1158	1159	1160	1161	1162	1163	1164	1165	1166	1167	1168	1169	1170
~MYO5	SLA1_c	1087	1088	1089	1090	1091	1092	1093	1094	1095	1096	1097	1098	1099	1100	1101	1103	1104	1105	1106	1107	1108	1109	1110	1111	1112	1113	1114	1115	1116	1117	1118	1119	1120	1121	1122	1123	1124	1125	1126	1127	1128	1129	1130	1131	1132	1133	1134	1135
~NBP2	SLA1_c	112	113	114	115	116	117	118	119	120	121	122	123	124	125	126	127	128	129	130	131	132	133	134	135	136	137	138	139	140	141	142	143	144	145	146	147	148	149	150	151	152	153	154	155	156	157	158	159
~PEX13	SLA1_c	308	309	310	311	312	313	314	315	316	317	318	319	320	321	322	324	325	326	327	328	329	330	331	332	333	334	335	336	337	338	339	340	341	347	348	349	350	351	352	353	354	355	356		357	358	359	360
~RV167	SLA1_c	423	424	425	426	427	428	429	430	431	432	433	434	435	436	437	438	439	440	441	442	443	444	445	446	447	448	449	450	451	452	453	454	455	458	459	460	461	462	463	464	465	466	467			468	469	470
~SCDC25	SLA1_c	28	29	30	31	32	33	34	35	36	37	38	39	40	41	42	43	44	45	46	47	48	49	50	51	52	53	54	55	56	57	58	59	60	61	62	63	64	65	66	67	68	69	70	81	82	83	84	85
~SHO1	SLA1_c	302	303	304	305	306	307	308	309	310	311	312	313	314	315	316	319	320	321	322	323	324	325	326	327	328	329	330	331	332	333	334	335		336	337	338	339	340	341	342	343	344	345		346	347	348	349
~SLA1_a	SLA1_c	5	6	7	8	9	10	11	12	13	14	15	16	17	18	19	20	21	22	23	24	25	26	27	28	29	30	31	32	33	34	35	36	37	39	40	41	42	43	44	45	46	47	48	54	55	56	57	58
~SLA1_b	SLA1_c	71	72	73	74	75	76	77	78	79	80	81	82	83	84	85	88	89	90	91	92	93	94	95	96	97	98	99	100	101	102	103	104	105	106	107	108	109	110	111	112	113	114	115	116	117	118	119	120
~SLA1_c	SLA1_c	355	356	357	358	359	360	361	362	363	364	365	366	367	368	369	370	371	372	373	374	375	376	377	378	379	380	381	382	383	384	385	386	387	389	390	391	392	393	394	395	396	397	398	399	400	401	402	403
[truncated: 37 more columns]

## Sheet: ABP1
#Standard_DomainNumber	1	2	3	4	5	6	7	8	9	10	11	12	13	14	15	16	17	18	19	20	21	22	23	24	25	26	27	28	29	30	31	32	33	34	35	36	37	38	39	40	41	42	43	44	45	46	47	48	49
#Entropy_Ratio	1.8	1.2	1.1	2.2	1.5	1	1	1.4	2.6	1.3	2.8	2.9	1.4	3.7	2.9	3.2	1.9	1.2	2.7	1.9	0.9	4.1	0.9	0.6	1.3	1.3	2	0.3	2.1	3.6	1.4	1.9	1.7	3.3	1.8	1	2.1	1.4	2	0.7	1	0.8			2.7	1.1	1.6	1	1.8
#Paralog_Entropy	4.8	4.6	3.7	2.2	4.1	1	2.1	1.4	3.4	1.3	5	3.8	4.3	4.5	4.4	4.1	1.9	1.2	3.3	2.2	4.9	4.9	2	1.4	3.7	1.3	4.5	1.2	2.1	4.6	4.5	5.1	4	4.3	2.9	1	2.1	4.5	2	3.3	3.7	4.3	4.6	4	4.6	4.3	4.9	1	1.8
#Ortholog_Entropy	2.6	3.8	3.5	1	2.8	1	2	1	1.3	1	1.8	1.3	3	1.2	1.5	1.3	1	1	1.2	1.2	5.2	1.2	2.2	2.4	2.9	1	2.3	3.7	1	1.3	3.1	2.6	2.3	1.3	1.6	1	1	3.3	1	4.9	3.8	5.4			1.7	3.9	3	1	1
#ProteinNumber_S.Cerevisiae	534	535	536	537	538	539	540	541	542	543	544	545	546	547	548	549	550	551	552	553	554	555	556	557	558	559	560	561	562	563	564	565	566	567	568	569	570	571	572	573	574	575	576	577	578	579	580	581	582
Saccharomyces_cerevisiae_0	N	P	W	A	T	A	E	Y	D	Y	D	A	A	E	D	N	E	L	T	F	V	E	N	D	K	I	I	N	I	E	F	V	D	D	D	W	W	L	G	E	L	E	K	D	G	S	K	G	L
Candida_glabrata_1	K	P	W	A	T	A	E	Y	D	Y	E	A	A	E	D	N	E	L	T	F	E	E	N	D	K	I	I	N	I	E	F	V	D	D	D	W	W	L	G	E	L	E	K	T	G	E	K	G	L
Cyberlindnera_fabianii_1	G	A	L	A	I	A	E	Y	D	Y	D	A	A	E	D	N	E	L	T	F	V	E	G	A	K	I	I	N	I	Q	F	I	D	E	D	W	W	L	G	E	L	E		S	G	E	K	G	L
Debaryomyces_hansenii_1	G	P	S	A	T	A	E	Y	D	Y	E	K	D	E	D	N	E	I	S	F	A	E	G	D	K	I	V	E	I	E	F	I	D	E	D	W	W	S	G	K	H	S	S	S	G	E	V	G	L
Beauveria_bassiana_2	G	H	T	A	T	A	L	Y	D	Y	E	A	A	E	D	N	E	L	S	F	P	E	D	A	Q	V	T	N	L	E	F	P	D	D	D	W	W	F	G	H	Y	K			G	D	S	G	L
Chaetomium_thermophilum_2	G	P	T	A	T	A	L	F	D	Y	E	A	A	E	D	N	E	L	S	F	P	E	G	A	K	I	T	N	L	E	F	P	D	E	D	W	W	F	G	H	Y	N			G	A	S	G	L
Arthroderma_benhamiae_3	Q	H	T	A	T	A	L	Y	D	Y	E	A	A	E	D	N	E	L	S	F	P	E	D	A	K	I	T	N	I	E	F	P	D	E	D	W	W	T	G	E	Y	Q			G	K	V	G	L
Aspergillus_fumigatus_3	Q	P	T	A	M	A	L	Y	D	Y	E	A	A	E	D	N	E	L	S	F	P	E	G	A	Q	I	V	N	I	E	F	P	D	D	D	W	W	F	G	E	Y	K			G	Q	K	G	L
Blumeria_graminis_4	G	P	T	A	T	A	L	Y	A	Y	E	A	G	E	D	N	E	L	S	F	E	E	D	D	I	I	T	N	L	E	F	P	D	E	D	W	W	Q	G	T	L	K			G	N	T	G	L
Bipolaris_maydis_5	G	P	T	A	T	A	L	Y	D	Y	E	A	A	E	D	N	E	L	S	F	P	E	G	A	T	I	T	G	L	E	F	P	D	E	D	W	W	L	G	S	F	N			G	Q	S	G	L
Dactylellina_haptotyla_6		Q	T	A	A	A	V	Y	D	Y	E	A	A	E	E	N	E	L	S	F	P	E	G	A	T	I	T	D	I	E	F	P	D	E	D	W	W	F	G	H	Y	N			G	A	Q	G	L
Schizosaccharomyces_octosporus_7	Q	I	S	V	K	A	V	Y	D	Y	E	A	Q	E	D	N	E	L	T	F	Y	E	S	D	I	I	T	N	V	D	R	I	D	P	N	W	W	E	G	E	C	H			G	R	R	G	L
Pneumocystis_murina_7	L	F	Y	V	R	A	L	Y	D	Y	M	A	A	I	P	E	E	I	S	F	V	K	N	D	V	L	L	V	L	D	M	Q	E	D	G	W	W	E	G	E	V	L	N	S	S	K	R	G	L
Agaricus_bisporus_8	G	D	W	A	E	A	Q	Y	D	Y	E	S	A	E	P	G	D	L	E	L	K	E	G	Q	R	V	L	V	I	E	R	T	S	G	D	W	W	T	G		E	M	N		G	K	K	G	L
Fomitopsis_pinicola_8	G	V	T	A	V	A	L	Y	D	Y	D	A	A	E	D	N	E	L	T	F	R	E	G	D	R	I	V	E	I	E	A	V	S	E	D	W	W	Q	G	R	D	Q	H		G	N	V	G	L
Gloeophyllum_trabeum_8	G	V	V	A	I	A	L	Y	D	Y	E	A	A	E	D	N	E	L	S	F	R	E	G	D	R	I	T	E	I	E	A	A	S	E	D	W	W	Q	G	R	D	Q	H		G	N	V	G	L
Paxillus_rubicundulus_8	G	T	V	A	I	A	L	Y	D	Y	E	A	A	E	D	N	E	I	T	F	R	E	E	E	R	I	T	E	I	E	E	V	G	E	G	W	W	Q	G	K	N	P	R		G	E	V	G	M
Mixia_osmundae_9	P	P	F	A	V	A	Q	Y	A	Y	D	A	A	E	D	N	E	L	T	F	D	E	G	D	R	V	T	N	I	E	F	T	D	D	S	W	W	T	G	R	A	H			G	K	T	G	L
Melampsora_larici-populina_9	G	P	C	A	I	A	A	Y	E	Y	E	A	G	E	D	N	E	I	S	F	K	E	G	E	M	I	V	E	I	E	F	S	S	E	D	W	W	T	G	T	D	P	S		G	A	R	G	L
Pseudozyma_hubeiensis_10	G	L	V	C	T	A	M	Y	D	F	D	A	S	E	D	N	E	L	S	F	A	E	G	D	T	I	V	H	V	D	Q	I	S	D	D	W	W	S	G	T	N	E	R	T	G	A	Q	G	L
Ustilago_hordei_10	G	L	V	C	T	A	M	Y	D	F	E	A	S	E	D	N	E	L	S	F	V	E	G	D	T	I	I	N	V	D	K	I	S	D	D	W	W	S	G	T	N	Q	R	T	G	S	Q	G	L
Melanopsichium_pennsylvanicum_10	G	L	V	C	T	A	L	Y	D	F	E	A	T	E	D	N	E	L	S	F	V	E	G	D	R	I	V	N	V	D	E	I	S	E	D	W	W	S	G	I	N	H	R	T	G	D	Q	G	L
Sporisorium_reilianum_10	G	L	V	C	T	A	M	Y	D	F	D	A	S	E	D	N	E	L	T	F	S	E	G	D	T	I	V	H	V	D	Q	I	S	D	D	W	W	S	G	T	N	E	R	T	G	A	Q	G	L
Mortierella_verticillata_11	K	P	T	A	V	A	L	Y	D	Y	N	A	G	E	P	N	E	I	S	F	S	E	G	D	I	I	V	E	I	D	F	V	T	E	D	W	W	S	G	H	S	Q	D	G	T	R	S	G	L
Lichtheimia_corymbifera_11	G	A	T	A	I	A	L	Y	D	Y	D	A	G	E	D	N	E	I	S	F	R	E	G	Q	L	I	T	Y	I	E	F	V	S	D	D	W	W	Q	G	V	A	A	D	G	R	T	V	G	L
Mucor_circinelloides_11	G	N	V	A	V	A	L	Y	D	Y	S	A	E	E	D	N	E	I	S	F	A	E	G	D	T	I	T	Q	I	E	F	V	S	E	D	W	W	Q	G	L	A	A	N	G	K	T	V	G	L
Rhizophagus_irregularis_11		A	K	A	I	A	L	Y	D	Y	S	A	S	E	E	N	E	I	S	F	S	D	G	D	I	I	T	D	I	E	F	V	S	E	D	W	W	R	G	K	A	P	D	G		T	V	G	L
fungal_sp._11	L	P	T	A	T	A	Q	Y	D	Y	D	A	A	E	D	N	E	I	S	F	P	E	G	A	K	I	E	D	V	E	F	P	D	E	D	W	W	L	G	V	Y	N			G	K	Q	G	L
Batrachochytrium_dendrobatidis_11			E	A	T	A	V	Y	D	Y	V	A	A	E	P	N	E	L	S	F	N	E	G	N	L	I	T	H	I	V	F	V	S	E	D	W	W	Q	G		T	L	N	G		V	V	G	L
#Standard_DomainNumber	1	2	3	4	5	6	7	8	9	10	11	12	13	14	15	16	17	18	19	20	21	22	23	24	25	26	27	28	29	30	31	32	33	34	35	36	37	38	39	40	41	42	43	44	45	46	47	48	49
ABP1	N	P	W	A	T	A	E	Y	D	Y	D	A	A	E	D	N	E	L	T	F	V	E	N	D	K	I	I	N	I	E	F	V	D	D	D	W	W	L	G	E	L	E	K	D	G	S	K	G	L
BBC1	P	F	K	V	V	A	Q	F	P	Y	K	S	D	Y	E	D	D	L	N	F	E	K	D	Q	E	I	I	V	T	S	V	E	D	A	E	W	Y	F	G	E	Y	Q	D	D	V	I	E	G	I
BEM1_a	E	K	V	I	K	A	K	Y	S	Y	Q	A	Q	T	S	K	E	L	S	F	M	E	G	E	F	F	Y	V	S	G	D	E	K		D	W	Y	K	A	S	N	P	S	T	G	K	E	G	V
BEM1_b	S	L	Y	A	I	V	L	Y	D	F	K	A	E	K	A	D	E	L	T	T	Y	V	G	E	N	L	F	I	C	A	H	H	N	C	E	W	F	I	A	K	P	I	G	L	G	G	P	G	L
BOI1	F	P	L	Y	I	A	V	N	Q	Y	S	K	R	M	E	D	E	L	N	M	K	P	G	D	K	I	K	V	I	T	D	D	G	D	G	W	Y	Y	G	R	N	L	R	T	K	E	E	G	L
BOI2	F	P	M	Y	I	A	I	N	E	Y	F	K	R	M	E	D	E	L	D	M	K	P	G	D	K	I	K	V	I	T	D	D	E	D	G	W	Y	F	G	R	N	L	R	T	N	E	E	G	L
BUD14	P	D	K	L	Y	A	L	Y	A	F	N	G	H	D	S	S	H	C	Q	L	G	Q	D	E	P	C	I	L	L	N	D	Q	D	A	Y	W	W	L	V	K	R	I	T	D	G	K	I	G	F
BZZ1_a	D	G	K	N	K	V	L	Y	A	Y	V	Q	K	D	D	D	E	I	T	I	T	P	G	D	K	I	S	L	V	A	R	D	T	S	G	W	T	K	I	N	N	D	T	T	G	E	T	G	L
BZZ1_b	V	R	T	M	E	A	I	Y	A	Y	E	A	Q	G	D	D	E	I	S	I	D	P	G	D	I	I	T	V	I	R	G	D	D	S	G	W	T	Y	G	E	C	D	G			L	K	G	L
CDC25	I	G	I	V	V	A	A	Y	D	F	N	Y	P	I	K	Q	L	L	S	V	Q	Q	G	E	T	I	Y	I	L	N	K	N	S	S	G	W	W	D	G	L	V	I	D	K	V	N	R	G	W
CYK2	I	E	Y	A	K	A	M	Y	P	L	I	G	N	E	A	G	L	A	N	F	H	K	G	D	Y	L	L	I	T	E	I	V	N	K	D	W	Y	K	G	E	V	Y	D	N	H	R	I	G	L
CYK3	P	F	K	V	K	A	R	Y	G	W	S	G	Q	T	K	G	D	L	G	F	L	E	G	D	I	M	E	V	T	R	I	A	G		S	W	F	Y	G	K	L	L	R			C	S	G	Y
FUS1	G	K	T	Y	T	V	I	Q	D	Y	E	P	R	L	T	D	E	I	R	I	S	L	G	E	K	V	K	I	L	A	T	H	T	D	G	W	C	L	V	E	K	C	N	N	E	D	R	G	I
HSE1	V	R	R	V	R	A	L	Y	D	L	T	T	N	E	P	E	L	S		F	R	K	G	D	V	I	T	V	L	E	Q	V	Y	R	D	W	W	K	G	A	L	R	G			N	M	G	I
LSB1	E	E	Y	V	E	A	L	Y	D	F	E	A	Q	Q	D	G	D	L	S	L	K	T	G	D	K	I	Q	V	L	E	K	I	S	P	D	W	Y	R	G	K	S	N	N			K	I	G	I
LSB2	L	E	Y	V	E	A	L	Y	Q	F	D	P	Q	Q	D	G	D	L	G	L	K	P	G	D	K	V	Q	L	L	E	K	L	S	P	E	W	Y	K	G	S	C	N	G			R	T	G	I
LSB3	S	P	K	A	V	A	L	Y	S	F	A	G	E	E	S	G	D	L	P	F	R	K	G	D	V	I	T	I	L	K	K	S	D	N	D	W	W	T	G	R	V	N	G			R	E	G	I
LSB4	T	P	T	A	V	A	L	Y	N	F	A	G	E	Q	P	G	D	L	A	F	K	K	G	D	V	I	T	I	L	K	K	S	D	N	D	W	W	T	G	R	T	N	G			K	E	G	I
MYO3	D	P	K	F	E	A	A	Y	D	F	P	G	S	G	S	S	E	L	P	L	K	K	G	D	I	V	F	I	S	R	D	E	P	S	G	W	S	L	A	K	L	L	D	G	S	K	E	G	W
MYO5	E	P	M	F	E	A	A	Y	D	F	P	G	S	G	S	S	E	L	P	L	K	K	G	D	V	I	Y	I	T	R	E	E	P	S	G	W	S	L	G	K	L	L	D	G	S	K	E	G	W
NBP2	N	Q	R	A	V	A	L	Y	D	F	E	P	E	N	D	N	E	L	R	L	A	E	G	D	I	V	F	I	S	Y	K	H	G	Q	G	W	L	V	A	E	N	E	S	G	S	K	T	G	L
PEX13	L	E	F	A	R	A	L	Y	D	F	V	P	E	N	P	M	E	V	A	L	K	K	G	D	L	M	A	I	L	S	K	K	D	S	D	W	W	K	V	R	T	K	N		G	N	I	G	Y
RV167	V	E	T	V	T	A	L	Y	D	Y	Q	A	Q	A	A	G	D	L	S	F	P	A	G	A	V	I	E	I	V	Q	R	T	P	N	E	W	W	T	G	R	Y	N	G			Q	Q	G	V
SCDC25	I	D	V	V	E	C	T	Y	Q	Y	F	T	K	S	R	N	K	L	S	L	R	V	G	D	L	I	Y	V	L	T	K	G	S	N	G	W	W	D	G	V	L	I	R	I	L	D	R	G	W
SHO1	I	Y	K	A	K	A	L	Y	P	Y	D	A	D	D	D	Y	E	I	S	F	E	Q	N	E	I	L	Q	V	S	D	I	E		G	R	W	W	K	A	R	R	A	N		G	E	T	G	I
SLA1_a	L	G	I	Y	R	A	V	Y	A	Y	E	P	Q	T	P	E	E	L	A	I	Q	E	D	D	L	L	Y	L	L	Q	K	S	D	D	D	W	W	T	V	K	K	R	V	E	E	P	V	G	L
SLA1_b	L	K	K	V	R	A	I	Y	D	Y	E	Q	V	Q	N	E	E	L	T	F	H	E	N	D	V	F	D	V	F	D	D	K	D	A	D	W	L	L	V	K	S	T	V	S	N	E	F	G	F
SLA1_c	K	K	R	G	I	V	Q	Y	D	F	M	A	E	S	Q	D	E	L	T	I	K	S	G	D	K	V	Y	I	L	D	D	K	K	K	D	W	W	M	C	Q	L	V	D	S	G	K	S	G	L
~ABP1	534	535	536	537	538	539	540	541	542	543	544	545	546	547	548	549	550	551	552	553	554	555	556	557	558	559	560	561	562	563	564	565	566	567	568	569	570	571	572	573	574	575	576	577	578	579	580	581	582
~BBC1	7	8	9	10	11	12	13	14	15	16	17	18	19	20	21	22	23	24	25	26	27	28	29	30	31	32	33	34	35	36	37	38	39	40	41	42	43	44	45	46	47	48	49	53	54	55	56	57	58
~BEM1_a	74	75	76	77	78	79	80	81	82	83	84	85	86	87	88	89	90	91	92	93	94	95	96	97	98	99	100	101	102	103	104	105	106		107	108	109	110	111	112	113	114	115	116	117	118	119	120	121
~BEM1_b	157	158	159	160	161	162	163	164	165	166	167	168	169	170	171	172	173	174	175	176	177	178	179	180	181	182	183	184	185	186	187	188	189	190	191	192	193	194	195	196	197	198	199	201	202	203	204	205	206
~BOI1	15	16	17	18	19	20	21	22	23	24	25	26	27	28	29	30	31	32	33	34	35	36	37	38	39	40	41	42	43	44	45	46	47	51	52	53	54	55	56	57	58	59	60	61	62	63	64	65	66
~BOI2	45	46	47	48	49	50	51	52	53	54	55	56	57	58	59	60	61	62	63	64	65	66	67	68	69	70	71	72	73	74	75	76	77	81	82	83	84	85	86	87	88	89	90	91	92	93	94	95	96
~BUD14	261	262	263	264	265	266	267	268	269	270	271	272	273	274	275	276	277	278	279	280	281	282	283	284	285	286	287	288	289	290	291	292	293	294	295	296	297	298	299	300	301	302	303	304	305	306	307	308	309
~BZZ1_a	495	496	497	498	499	500	501	502	503	504	505	506	507	508	509	510	511	512	513	514	515	516	517	518	519	520	521	522	523	524	525	526	527	529	530	531	532	533	534	535	536	537	538	539	540	541	542	543	544
~BZZ1_b	579	580	581	582	583	584	585	586	587	588	589	590	591	592	593	594	595	596	597	598	599	600	601	602	603	604	605	606	607	608	609	610	611	613	614	615	616	617	618	619	620	621	622			623	624	625	626
~CDC25	60	61	62	63	64	65	66	67	68	69	70	71	72	73	74	80	81	82	83	84	85	86	87	88	89	90	91	92	93	94	95	96	97	98	99	100	101	102	103	104	105	106	107	112	113	114	115	116	117
~CYK2	601	602	603	604	605	606	607	608	609	610	611	612	613	614	615	617	618	619	620	621	622	623	624	625	626	627	628	629	630	631	632	633	634	635	636	637	638	639	640	641	642	643	644	651	652	653	654	655	656
~CYK3	11	12	13	14	15	16	17	18	19	20	21	22	23	24	25	26	27	28	29	30	31	32	33	34	35	36	37	38	39	40	41	42	43		44	45	46	47	48	49	50	51	52			56	57	58	59
~FUS1	438	439	440	441	442	443	444	445	446	447	448	449	450	451	452	453	454	455	456	457	458	459	460	461	462	463	464	465	466	467	468	469	470	471	472	473	474	475	476	477	478	479	480	497	498	499	500	501	502
~HSE1	219	220	221	222	223	224	225	226	227	228	229	230	231	232	233	235	236	237		238	239	240	241	242	243	244	245	246	247	248	249	250	251	252	253	254	255	256	257	258	259	260	261			262	263	264	265
~LSB1	55	56	57	58	59	60	61	62	63	64	65	66	67	68	69	70	71	72	73	74	75	76	77	78	79	80	81	82	83	84	85	86	87	88	89	90	91	92	93	94	95	96	97			98	99	100	101
~LSB2	56	57	58	59	60	61	62	63	64	65	66	67	68	69	70	71	72	73	74	75	76	77	78	79	80	81	82	83	84	85	86	87	88	89	90	91	92	93	94	95	96	97	98			99	100	101	102
~LSB3	402	403	404	405	406	407	408	409	410	411	412	413	414	415	416	417	418	419	420	421	422	423	424	425	426	427	428	429	430	431	432	433	434	437	438	439	440	441	442	443	444	445	446			447	448	449	450
~LSB4	411	412	413	414	415	416	417	418	419	420	421	422	423	424	425	426	427	428	429	430	431	432	433	434	435	436	437	438	439	440	441	442	443	446	447	448	449	450	451	452	453	454	455			456	457	458	459
~MYO3	1122	1123	1124	1125	1126	1127	1128	1129	1130	1131	1132	1133	1134	1135	1136	1138	1139	1140	1141	1142	1143	1144	1145	1146	1147	1148	1149	1150	1151	1152	1153	1154	1155	1156	1157	1158	1159	1160	1161	1162	1163	1164	1165	1166	1167	1168	1169	1170	1171
~MYO5	1087	1088	1089	1090	1091	1092	1093	1094	1095	1096	1097	1098	1099	1100	1101	1103	1104	1105	1106	1107	1108	1109	1110	1111	1112	1113	1114	1115	1116	1117	1118	1119	1120	1121	1122	1123	1124	1125	1126	1127	1128	1129	1130	1131	1132	1133	1134	1135	1136
~NBP2	112	113	114	115	116	117	118	119	120	121	122	123	124	125	126	127	128	129	130	131	132	133	134	135	136	137	138	139	140	141	142	143	144	145	146	147	148	149	150	151	152	153	154	155	156	157	158	159	160
~PEX13	308	309	310	311	312	313	314	315	316	317	318	319	320	321	322	324	325	326	327	328	329	330	331	332	333	334	335	336	337	338	339	340	341	347	348	349	350	351	352	353	354	355	356		357	358	359	360	361
~RV167	423	424	425	426	427	428	429	430	431	432	433	434	435	436	437	438	439	440	441	442	443	444	445	446	447	448	449	450	451	452	453	454	455	458	459	460	461	462	463	464	465	466	467			468	469	470	471
~SCDC25	28	29	30	31	32	33	34	35	36	37	38	39	40	41	42	43	44	45	46	47	48	49	50	51	52	53	54	55	56	57	58	59	60	61	62	63	64	65	66	67	68	69	70	81	82	83	84	85	86
~SHO1	302	303	304	305	306	307	308	309	310	311	312	313	314	315	316	319	320	321	322	323	324	325	326	327	328	329	330	331	332	333	334	335		336	337	338	339	340	341	342	343	344	345		346	347	348	349	350
~SLA1_a	5	6	7	8	9	10	11	12	13	14	15	16	17	18	19	20	21	22	23	24	25	26	27	28	29	30	31	32	33	34	35	36	37	39	40	41	42	43	44	45	46	47	48	54	55	56	57	58	59
~SLA1_b	71	72	73	74	75	76	77	78	79	80	81	82	83	84	85	88	89	90	91	92	93	94	95	96	97	98	99	100	101	102	103	104	105	106	107	108	109	110	111	112	113	114	115	116	117	118	119	120	121
~SLA1_c	355	356	357	358	359	360	361	362	363	364	365	366	367	368	369	370	371	372	373	374	375	376	377	378	379	380	381	382	383	384	385	386	387	389	390	391	392	393	394	395	396	397	398	399	400	401	402	403	404
[truncated: 35 more columns]

## Sheet: BBC1
#Standard_DomainNumber	1	2	3	4	5	6	7	8	9	10	11	12	13	14	15	16	17	18	19	20	21	22	23	24	25	26	27	28	29	30	31	32	33	34	35	36	37	38	39	40	41	42	43				44	45	46
#Entropy_Ratio	2.1	1.9	0.9	1.3	1.7	0.8	0.8	0.9	1.1	1.3	1.4	1.9	1.4	2	2.1	2	1.5	1	1.4	1.9	1	1.3	1	0.7	1.6	1.3	1.3	1.2	1.1	1.5	2.1	2.3	2.5	1.4	1.9	1	1.2	1.1	1.6	1.2	1.2	1.5	2.6				0.8	1.1	1.2
#Paralog_Entropy	4.8	4.6	3.7	2.2	4.1	1	2.1	1.4	3.4	1.3	5	3.8	4.3	4.5	4.4	4.1	1.9	1.2	3.3	2.2	4.9	4.9	2	1.4	3.7	1.3	4.5	1.2	2.1	4.6	4.5	5.1	4	4.3	2.9	1	2.1	4.5	2	3.3	3.7	4.3	4.6				4	4.6	4.3
#Ortholog_Entropy	2.3	2.4	4	1.7	2.5	1.3	2.7	1.6	3.1	1	3.6	2	3	2.2	2.1	2.1	1.3	1.2	2.3	1.2	5	3.8	1.9	1.9	2.3	1	3.4	1	1.9	3.1	2.1	2.2	1.6	3.2	1.5	1	1.7	3.9	1.2	2.8	3	2.8	1.8				4.9	4.3	3.7
#ProteinNumber_S.Cerevisiae	7	8	9	10	11	12	13	14	15	16	17	18	19	20	21	22	23	24	25	26	27	28	29	30	31	32	33	34	35	36	37	38	39	40	41	42	43	44	45	46	47	48	49	50	51	52	53	54	55
Saccharomyces_cerevisiae_0	P	F	K	V	V	A	Q	F	P	Y	K	S	D	Y	E	D	D	L	N	F	E	K	D	Q	E	I	I	V	T	S	V	E	D	A	E	W	Y	F	G	E	Y	Q	D	S	N	G	D	V	I
Candida_glabrata_1	P	F	K	V	V	A	S	F	P	Y	Q	S	E	Y	E	D	D	L	N	F	E	K	G	Q	V	I	T	V	T	N	I	E	D	D	E	W	Y	Y	G	E	Y	V	D	G	T	G	A	S	H
Cyberlindnera_fabianii_1	P	F	W	T	K	A	L	Y	E	Y	K	S	D	Y	E	D	D	L	S	F	P	A	G	Q	V	I	Q	V	T	A	I	E	D	D	E	W	Y	S	G	T	Y	T	D	L	S	G	N	P	Q
Debaryomyces_hansenii_1	P	F	K	V	K	A	I	F	E	Y	K	S	D	F	E	D	D	L	S	F	P	V	G	Q	L	I	T	V	T	E	V	E	D	E	E	W	Y	T	G	T	Y						N	G	K
Beauveria_bassiana_2	P	F	R	V	K	A	L	F	E	Y	T	S	P	H	D	D	D	L	N	F	S	I	G	Q	V	I	T	V	T	D	E	E	D	V	E	W	Y	G	G	E	Y	V	D	D	N	G	V	K	Q
Chaetomium_thermophilum_2	V	F	K	V	K	A	L	Y	D	Y	I	S	N	H	E	D	D	L	N	F	Y	E	G	Q	I	I	T	V	T	D	E	E	D	A	D	W	Y	G	G	E	Y	V	D	E	N	G	V	K	H
Arthroderma_benhamiae_3	P	F	T	V	K	A	V	F	E	Y	T	S	E	H	E	D	D	L	N	F	S	I	G	Q	I	I	T	V	T	E	E	E	D	A	D	W	Y	Y	G	N	Y	T	N	H	A	G	A	K	Q
Aspergillus_fumigatus_3	P	F	T	V	K	S	V	F	E	Y	T	S	D	H	D	D	D	L	N	F	S	I	G	Q	I	I	T	V	T	A	E	E	D	A	E	W	Y	Y	G	E	Y	T	N	D	S	G	V	K	V
Blumeria_graminis_4	P	L	K	V	K	A	I	Y	E	Y	T	S	Q	H	E	D	D	L	H	F	S	C	G	Q	V	I	I	I	T	G	E	E	D	D	E	W	Y	S	G	E	Y	I	D	E	S	G	I	Q	H
Bipolaris_maydis_5	M	Y	R	V	K	A	V	Y	D	Y	S	S	P	H	E	D	D	L	D	F	K	V	G	Q	I	I	T	V	T	E	E	E	G	A	D	W	Y	V	G	E	Y	T	D	N	G	G	T	K	H
Dactylellina_haptotyla_6	P	Y	A	V	C	A	L	Y	D	Y	S	S	P	H	E	D	D	L	N	F	L	T	G	Q	K	I	K	V	T	E	E	E	S	A	E	W	L	H	G	E	Y	R	D	S	E	G	T	L	K
Schizosaccharomyces_octosporus_7	L	Y	R	V	V	A	V	F	P	F	R	S	S	F	T	D	D	L	E	F	D	P	G	Q	V	I	D	V	L	T	Q	Y	E	D	G	W	L	F	G	T	Y	V	D	A	D	G	V	P	K
Pneumocystis_murina_7	N	M	Q	C	Q	A	L	Y	D	Y	T	S	E	Y	P	E	D	L	K	F	N	A	G	Q	V	I	D	I	L	G	V	E	N	T	D	W	Y	I	G	Q	Y	I	D	A	T	G	Y	R	S
Puccinia_graminis_9	P	Y	Q	A	R	A	M	M	R	F	K	A	Q		D	G	Q	F	V	L	G	S	N	Q	L	V	T	V	T	T	D	D	E	G	D	W	L	D	V	T	D	Q	D					G	R
Pseudozyma_hubeiensis_10	P	Y	L	A	K	A	T	I	K	Y	K	S	P	H	K	Q	D	L	T	F	A	K	G	E	I	I	R	V	T	D	D	D	D	D	D	W	L	V	G	E	T	L	D				G	S	K
Ustilago_hordei_10	P	Y	L	A	K	A	T	I	K	Y	K	S	P	H	K	Q	D	L	T	F	A	K	G	E	T	I	R	V	T	D	D	E	D	D	D	W	L	I	G	E	T	L	D				G	S	R
Tilletiaria_anomala_10	P	C	L	A	V	A	R	L	K	Y	K	S	P	H	K	Q	D	L	T	F	A	K	G	E	K	I	R	V	Q	E	E	E	E	D	E	W	F	I	G	E	S	L	D				G	S	R
Mortierella_verticillata_11	L	F	E	C	T	A	I	Y	P	Y	Q	S	N	E	D	R	Q	L	N	F	E	A	G	E	S	I	I	V	F	G	L	N	D	D	G	W	Y	F	G	K	K	V	G				K	E	I
Lichtheimia_corymbifera_11	G	K	E	Y	V	T	Q	W	A	Y	T	G	Q	S	E	D	D	L	S	F	E	Q	D	E	T	I	I	V	L	N	D	S	D	P	D	W	W	Y	G	T	H	K	S				T	G	K
Mucor_circinelloides_11				V	I	A	H	H	P	Y	E	A	T	R	D	D	E	I	S	F	V	K	D	E	V	I	K	V	T	D	D	S	D	P	D	W	W	V	G	K	K	K					D	G	S
Parasitella_parasitica_11	N	N	L	R	R	A	T	Y	D	F	G	G	D	N	E	D	E	L	S	F	C	T	G	D	L	I	Q	V	V	E	E	V	D	E	G	W	W	L	G	E	V	T	D	A	N	G	T	V	R
Rhizopus_microsporus_11	N	K	L	A	V	A	H	H	P	Y	E	A	Q	R	E	D	E	I	S	F	E	K	D	E	V	I	K	V	T	D	D	S	D	P	D	W	W	V	G	A	K	K					D	G	T
fungal_sp._11	P	F	K	V	K	A	V	F	E	Y	A	S	G	H	D	D	D	L	N	F	P	N	G	Q	I	I	T	V	T	E	E	E	D	A	D	W	Y	I	G	E	Y	T	D	A	Q	G	E	R	Q
#Standard_DomainNumber	1	2	3	4	5	6	7	8	9	10	11	12	13	14	15	16	17	18	19	20	21	22	23	24	25	26	27	28	29	30	31	32	33	34	35	36	37	38	39	40	41	42	43				44	45	46
ABP1	N	P	W	A	T	A	E	Y	D	Y	D	A	A	E	D	N	E	L	T	F	V	E	N	D	K	I	I	N	I	E	F	V	D	D	D	W	W	L	G	E	L	E	K				D	G	S
BBC1	P	F	K	V	V	A	Q	F	P	Y	K	S	D	Y	E	D	D	L	N	F	E	K	D	Q	E	I	I	V	T	S	V	E	D	A	E	W	Y	F	G	E	Y	Q	D	S	N	G	D	V	I
BEM1_a	E	K	V	I	K	A	K	Y	S	Y	Q	A	Q	T	S	K	E	L	S	F	M	E	G	E	F	F	Y	V	S	G	D	E	K		D	W	Y	K	A	S	N	P	S				T	G	K
BEM1_b	S	L	Y	A	I	V	L	Y	D	F	K	A	E	K	A	D	E	L	T	T	Y	V	G	E	N	L	F	I	C	A	H	H	N	C	E	W	F	I	A	K	P	I	G	R			L	G	G
BOI1	F	P	L	Y	I	A	V	N	Q	Y	S	K	R	M	E	D	E	L	N	M	K	P	G	D	K	I	K	V	I	T	D	D	G	D	G	W	Y	Y	G	R	N	L	R				T	K	E
BOI2	F	P	M	Y	I	A	I	N	E	Y	F	K	R	M	E	D	E	L	D	M	K	P	G	D	K	I	K	V	I	T	D	D	E	D	G	W	Y	F	G	R	N	L	R				T	N	E
BUD14	P	D	K	L	Y	A	L	Y	A	F	N	G	H	D	S	S	H	C	Q	L	G	Q	D	E	P	C	I	L	L	N	D	Q	D	A	Y	W	W	L	V	K	R	I	T				D	G	K
BZZ1_a	D	G	K	N	K	V	L	Y	A	Y	V	Q	K	D	D	D	E	I	T	I	T	P	G	D	K	I	S	L	V	A	R	D	T	S	G	W	T	K	I	N	N	D	T				T	G	E
BZZ1_b	V	R	T	M	E	A	I	Y	A	Y	E	A	Q	G	D	D	E	I	S	I	D	P	G	D	I	I	T	V	I	R	G	D	D	S	G	W	T	Y	G	E	C	D	G						L
CDC25	I	G	I	V	V	A	A	Y	D	F	N	Y	P	I	K	Q	L	L	S	V	Q	Q	G	E	T	I	Y	I	L	N	K	N	S	S	G	W	W	D	G	L	V	I	D	D	S	N	K	V	N
CYK2	I	E	Y	A	K	A	M	Y	P	L	I	G	N	E	A	G	L	A	N	F	H	K	G	D	Y	L	L	I	T	E	I	V	N	K	D	W	Y	K	G	E	V	Y	D	N	D	R	N	H	R
CYK3	P	F	K	V	K	A	R	Y	G	W	S	G	Q	T	K	G	D	L	G	F	L	E	G	D	I	M	E	V	T	R	I	A	G		S	W	F	Y	G	K	L	L	R	N	K	K			C
FUS1	G	K	T	Y	T	V	I	Q	D	Y	E	P	R	L	T	D	E	I	R	I	S	L	G	E	K	V	K	I	L	A	T	H	T	D	G	W	C	L	V	E	K	C	N	T	Q	K	N	E	D
HSE1	V	R	R	V	R	A	L	Y	D	L	T	T	N	E	P	E	L	S		F	R	K	G	D	V	I	T	V	L	E	Q	V	Y	R	D	W	W	K	G	A	L	R	G						N
LSB1	E	E	Y	V	E	A	L	Y	D	F	E	A	Q	Q	D	G	D	L	S	L	K	T	G	D	K	I	Q	V	L	E	K	I	S	P	D	W	Y	R	G	K	S	N	N						K
LSB2	L	E	Y	V	E	A	L	Y	Q	F	D	P	Q	Q	D	G	D	L	G	L	K	P	G	D	K	V	Q	L	L	E	K	L	S	P	E	W	Y	K	G	S	C	N	G						R
LSB3	S	P	K	A	V	A	L	Y	S	F	A	G	E	E	S	G	D	L	P	F	R	K	G	D	V	I	T	I	L	K	K	S	D	N	D	W	W	T	G	R	V	N	G						R
LSB4	T	P	T	A	V	A	L	Y	N	F	A	G	E	Q	P	G	D	L	A	F	K	K	G	D	V	I	T	I	L	K	K	S	D	N	D	W	W	T	G	R	T	N	G						K
MYO3	D	P	K	F	E	A	A	Y	D	F	P	G	S	G	S	S	E	L	P	L	K	K	G	D	I	V	F	I	S	R	D	E	P	S	G	W	S	L	A	K	L	L	D				G	S	K
MYO5	E	P	M	F	E	A	A	Y	D	F	P	G	S	G	S	S	E	L	P	L	K	K	G	D	V	I	Y	I	T	R	E	E	P	S	G	W	S	L	G	K	L	L	D				G	S	K
NBP2	N	Q	R	A	V	A	L	Y	D	F	E	P	E	N	D	N	E	L	R	L	A	E	G	D	I	V	F	I	S	Y	K	H	G	Q	G	W	L	V	A	E	N	E	S				G	S	K
PEX13	L	E	F	A	R	A	L	Y	D	F	V	P	E	N	P	M	E	V	A	L	K	K	G	D	L	M	A	I	L	S	K	K	D	S	D	W	W	K	V	R	T	K	N					G	N
RV167	V	E	T	V	T	A	L	Y	D	Y	Q	A	Q	A	A	G	D	L	S	F	P	A	G	A	V	I	E	I	V	Q	R	T	P	N	E	W	W	T	G	R	Y	N	G						Q
SCDC25	I	D	V	V	E	C	T	Y	Q	Y	F	T	K	S	R	N	K	L	S	L	R	V	G	D	L	I	Y	V	L	T	K	G	S	N	G	W	W	D	G	V	L	I	R	H	S	A	I	L	D
SHO1	I	Y	K	A	K	A	L	Y	P	Y	D	A	D	D	D	Y	E	I	S	F	E	Q	N	E	I	L	Q	V	S	D	I	E		G	R	W	W	K	A	R	R	A	N					G	E
SLA1_a	L	G	I	Y	R	A	V	Y	A	Y	E	P	Q	T	P	E	E	L	A	I	Q	E	D	D	L	L	Y	L	L	Q	K	S	D	D	D	W	W	T	V	K	K	R	V	I	G	S	E	E	P
SLA1_b	L	K	K	V	R	A	I	Y	D	Y	E	Q	V	Q	N	E	E	L	T	F	H	E	N	D	V	F	D	V	F	D	D	K	D	A	D	W	L	L	V	K	S	T	V				S	N	E
SLA1_c	K	K	R	G	I	V	Q	Y	D	F	M	A	E	S	Q	D	E	L	T	I	K	S	G	D	K	V	Y	I	L	D	D	K	K	K	D	W	W	M	C	Q	L	V	D				S	G	K
~ABP1	534	535	536	537	538	539	540	541	542	543	544	545	546	547	548	549	550	551	552	553	554	555	556	557	558	559	560	561	562	563	564	565	566	567	568	569	570	571	572	573	574	575	576				577	578	579
~BBC1	7	8	9	10	11	12	13	14	15	16	17	18	19	20	21	22	23	24	25	26	27	28	29	30	31	32	33	34	35	36	37	38	39	40	41	42	43	44	45	46	47	48	49	50	51	52	53	54	55
~BEM1_a	74	75	76	77	78	79	80	81	82	83	84	85	86	87	88	89	90	91	92	93	94	95	96	97	98	99	100	101	102	103	104	105	106		107	108	109	110	111	112	113	114	115				116	117	118
~BEM1_b	157	158	159	160	161	162	163	164	165	166	167	168	169	170	171	172	173	174	175	176	177	178	179	180	181	182	183	184	185	186	187	188	189	190	191	192	193	194	195	196	197	198	199	200			201	202	203
~BOI1	15	16	17	18	19	20	21	22	23	24	25	26	27	28	29	30	31	32	33	34	35	36	37	38	39	40	41	42	43	44	45	46	47	51	52	53	54	55	56	57	58	59	60				61	62	63
~BOI2	45	46	47	48	49	50	51	52	53	54	55	56	57	58	59	60	61	62	63	64	65	66	67	68	69	70	71	72	73	74	75	76	77	81	82	83	84	85	86	87	88	89	90				91	92	93
~BUD14	261	262	263	264	265	266	267	268	269	270	271	272	273	274	275	276	277	278	279	280	281	282	283	284	285	286	287	288	289	290	291	292	293	294	295	296	297	298	299	300	301	302	303				304	305	306
~BZZ1_a	495	496	497	498	499	500	501	502	503	504	505	506	507	508	509	510	511	512	513	514	515	516	517	518	519	520	521	522	523	524	525	526	527	529	530	531	532	533	534	535	536	537	538				539	540	541
~BZZ1_b	579	580	581	582	583	584	585	586	587	588	589	590	591	592	593	594	595	596	597	598	599	600	601	602	603	604	605	606	607	608	609	610	611	613	614	615	616	617	618	619	620	621	622						623
~CDC25	60	61	62	63	64	65	66	67	68	69	70	71	72	73	74	80	81	82	83	84	85	86	87	88	89	90	91	92	93	94	95	96	97	98	99	100	101	102	103	104	105	106	107	108	109	110	112	113	114
~CYK2	601	602	603	604	605	606	607	608	609	610	611	612	613	614	615	617	618	619	620	621	622	623	624	625	626	627	628	629	630	631	632	633	634	635	636	637	638	639	640	641	642	643	644	645	646	647	651	652	653
~CYK3	11	12	13	14	15	16	17	18	19	20	21	22	23	24	25	26	27	28	29	30	31	32	33	34	35	36	37	38	39	40	41	42	43		44	45	46	47	48	49	50	51	52	53	54	55			56
~FUS1	438	439	440	441	442	443	444	445	446	447	448	449	450	451	452	453	454	455	456	457	458	459	460	461	462	463	464	465	466	467	468	469	470	471	472	473	474	475	476	477	478	479	480	481	482	483	497	498	499
~HSE1	219	220	221	222	223	224	225	226	227	228	229	230	231	232	233	235	236	237		238	239	240	241	242	243	244	245	246	247	248	249	250	251	252	253	254	255	256	257	258	259	260	261						262
~LSB1	55	56	57	58	59	60	61	62	63	64	65	66	67	68	69	70	71	72	73	74	75	76	77	78	79	80	81	82	83	84	85	86	87	88	89	90	91	92	93	94	95	96	97						98
~LSB2	56	57	58	59	60	61	62	63	64	65	66	67	68	69	70	71	72	73	74	75	76	77	78	79	80	81	82	83	84	85	86	87	88	89	90	91	92	93	94	95	96	97	98						99
~LSB3	402	403	404	405	406	407	408	409	410	411	412	413	414	415	416	417	418	419	420	421	422	423	424	425	426	427	428	429	430	431	432	433	434	437	438	439	440	441	442	443	444	445	446						447
~LSB4	411	412	413	414	415	416	417	418	419	420	421	422	423	424	425	426	427	428	429	430	431	432	433	434	435	436	437	438	439	440	441	442	443	446	447	448	449	450	451	452	453	454	455						456
~MYO3	1122	1123	1124	1125	1126	1127	1128	1129	1130	1131	1132	1133	1134	1135	1136	1138	1139	1140	1141	1142	1143	1144	1145	1146	1147	1148	1149	1150	1151	1152	1153	1154	1155	1156	1157	1158	1159	1160	1161	1162	1163	1164	1165				1166	1167	1168
~MYO5	1087	1088	1089	1090	1091	1092	1093	1094	1095	1096	1097	1098	1099	1100	1101	1103	1104	1105	1106	1107	1108	1109	1110	1111	1112	1113	1114	1115	1116	1117	1118	1119	1120	1121	1122	1123	1124	1125	1126	1127	1128	1129	1130				1131	1132	1133
~NBP2	112	113	114	115	116	117	118	119	120	121	122	123	124	125	126	127	128	129	130	131	132	133	134	135	136	137	138	139	140	141	142	143	144	145	146	147	148	149	150	151	152	153	154				155	156	157
~PEX13	308	309	310	311	312	313	314	315	316	317	318	319	320	321	322	324	325	326	327	328	329	330	331	332	333	334	335	336	337	338	339	340	341	347	348	349	350	351	352	353	354	355	356					357	358
~RV167	423	424	425	426	427	428	429	430	431	432	433	434	435	436	437	438	439	440	441	442	443	444	445	446	447	448	449	450	451	452	453	454	455	458	459	460	461	462	463	464	465	466	467						468
~SCDC25	28	29	30	31	32	33	34	35	36	37	38	39	40	41	42	43	44	45	46	47	48	49	50	51	52	53	54	55	56	57	58	59	60	61	62	63	64	65	66	67	68	69	70	71	72	73	81	82	83
~SHO1	302	303	304	305	306	307	308	309	310	311	312	313	314	315	316	319	320	321	322	323	324	325	326	327	328	329	330	331	332	333	334	335		336	337	338	339	340	341	342	343	344	345					346	347
~SLA1_a	5	6	7	8	9	10	11	12	13	14	15	16	17	18	19	20	21	22	23	24	25	26	27	28	29	30	31	32	33	34	35	36	37	39	40	41	42	43	44	45	46	47	48	49	50	51	54	55	56
~SLA1_b	71	72	73	74	75	76	77	78	79	80	81	82	83	84	85	88	89	90	91	92	93	94	95	96	97	98	99	100	101	102	103	104	105	106	107	108	109	110	111	112	113	114	115				116	117	118
~SLA1_c	355	356	357	358	359	360	361	362	363	364	365	366	367	368	369	370	371	372	373	374	375	376	377	378	379	380	381	382	383	384	385	386	387	389	390	391	392	393	394	395	396	397	398				399	400	401
[truncated: 39 more columns]

## Sheet: BEM1_a
#Standard_DomainNumber	1	2	3	4	5	6	7	8	9	10	11	12	13	14	15	16	17	18	19	20	21	22	23	24	25	26	27	28	29	30	31	32	33	35	36	37	38	39	40	41	42	43	44	45	46	47	48	49	50
#Entropy_Ratio	2.2	1.6	3.1	2.2	3.4	0.8	1.2	0.4	1.6	1.3	1.7	1.3	1.5	1	1.4	0.8	1	1.2	1.2	1.9	1.4	2.6	2	1.4	3.1	0.9	3.5	1.2	1.2	1.6	1.5	2.3	0.8	0.9	0.8	1.7	2.6	2	1.1	2.5	3.6	2.1	1.4	1.4	1.6	2	1	1.4	2
#Paralog_Entropy	4.8	4.6	3.7	2.2	4.1	1	2.1	1.4	3.4	1.3	5	3.8	4.3	4.5	4.4	4.1	1.9	1.2	3.3	2.2	4.9	4.9	2	1.4	3.7	1.3	4.5	1.2	2.1	4.6	4.5	5.1	4	2.9	1	2.1	4.5	2	3.3	3.7	4.3	4.6	4	4.6	4.3	4.9	1	1.8	2
#Ortholog_Entropy	2.2	2.8	1.2	1	1.2	1.2	1.8	3.2	2.1	1	2.9	2.9	2.8	4.4	3.2	5.5	1.9	1	2.8	1.2	3.4	1.9	1	1	1.2	1.4	1.3	1	1.7	2.9	2.9	2.2	4.7	3.3	1.2	1.2	1.7	1	3.1	1.5	1.2	2.2	2.9	3.3	2.7	2.4	1	1.3	1
#ProteinNumber_S.Cerevisiae	74	75	76	77	78	79	80	81	82	83	84	85	86	87	88	89	90	91	92	93	94	95	96	97	98	99	100	101	102	103	104	105	106	107	108	109	110	111	112	113	114	115	116	117	118	119	120	121	122
Saccharomyces_cerevisiae_0	E	K	V	I	K	A	K	Y	S	Y	Q	A	Q	T	S	K	E	L	S	F	M	E	G	E	F	F	Y	V	S	G	D	E	K	D	W	Y	K	A	S	N	P	S	T	G	K	E	G	V	V
Candida_glabrata_1	E	K	V	I	K	A	R	D	S	Y	K	A	K	R	A	N	E	L	S	F	N	K	G	E	F	F	Y	V	T	G	E	D	T	S	Y	Y	K	A	S	D	P	S	A	G	K	N	G	V	V
Cyberlindnera_fabianii_1	K	K	V	I	K	A	L	F	D	Y	K	P	Q	G	P	G	E	L	E	F	S	K	G	D	F	F	H	V	I	E	D	D	P	E	W	Y	E	A	C	D	P	K	K	N	I	R	G	M	V
Debaryomyces_hansenii_1	K	K	V	I	K	A	L	Y	D	Y	Q	P	Q	G	P	G	E	L	K	F	L	K	G	D	F	F	H	V	L	G	E	N	K	E	W	C	E	A	T	N	P	M	T	N	S	K	G	M	V
Beauveria_bassiana_2	K	K	V	I	R	A	L	Y	D	Y	T	A	R	S	S	Q	E	L	S	F	S	V	G	D	F	F	H	V	I	E	D	D	P	D	W	Y	E	A	C	N	P	L	P	D	A	R	G	L	V
Chaetomium_thermophilum_2	K	K	V	I	R	A	L	Y	D	Y	E	A	Q	G	P	G	E	L	S	F	S	R	G	D	F	F	H	V	I	E	N	D	P	E	W	Y	E	A	C	N	P	L	P	D	A	R	G	L	V
Arthroderma_benhamiae_3	T	P	V	I	K	A	L	Y	D	Y	Q	P	S	P	N	R	E	L	A	F	S	K	G	D	F	F	H	V	I	E	D	D	Q	H	W	Y	E	A	C	N	P	F	P	N	A	R	G	L	V
Aspergillus_fumigatus_3	K	K	V	I	K	A	L	Y	D	Y	Q	P	E	P	N	T	Q	L	A	F	S	K	G	D	F	F	H	V	I	E	D	D	L	D	W	Y	E	A	C	N	P	I	P	S	A	R	G	L	V
Blumeria_graminis_4	K	K	V	I	R	A	L	Y	D	Y	E	A	Q	S	R	E	E	L	S	F	Q	K	G	D	F	F	H	V	I	E	N	D	S	N	W	Y	E	A	C	N	P	V	P	D	A	R	G	L	V
Bipolaris_maydis_5	K	K	V	I	K	A	L	Y	D	Y	T	P	T	D	S	P	N	L	A	F	S	Q	G	D	F	L	H	V	V	E	D	D	S	D	W	Y	E	A	C	N	P	L	H	G	T	R	G	L	V
Dactylellina_haptotyla_6	R	N	V	I	K	A	I	R	D	Y	K	P			N	A	G	L	A	F	S	K	G	D	F	F	H	V	V	E	D	D	P	D	Y	Y	E	A	C	N	P	T		H	A	Q	G	M	V
Schizosaccharomyces_octosporus_7	R	K	V	V	R	A	L	Y	D	Y	T	A	R	K	A	S	E	I	S	F	T	K	G	D	F	F	H	V	I	E	N	D	E	R	W	Y	E	V	C	N	P	A	A	G	T	H	G	Y	V
Pneumocystis_murina_7	K	N	V	I	K	A	L	Y	D	Y	V	P	Q	S	S	V	E	L	G	F	C	K	G	D	F	F	Y	L	I	E	N	D	E	N	W	Y	E	A	Y	N	P	A	T	N	A	H	G	L	V
Agaricus_bisporus_8	V	F	Y	A	I	V	Q	H	D	F	Q	A	E	R	Q	D	E	L	E	A	K	R	G	D	A	I	T	V	V		S	N	R	E	W	F	V	A	K	P	I	R	L	G	R	P	G	L	I
Fomitopsis_pinicola_8	K	K	V	I	R	A	L	S	S	Y	K	S	T	A	P	Q	E	L	S	F	E	K	G	D	F	F	H	V	L	N	S	Q	G	L	W	Y	E	A	H	N	P	M	T	G	A	R	G	L	V
Gloeophyllum_trabeum_8	Q	K	V	I	R	A	T	S	S	Y	K	S	Q	A	P	Q	E	L	S	F	Q	K	G	D	F	F	Y	I	F	D	S	P	G	A	Y	Y	E	A	H	N	P	V	S	G	A	R	G	L	V
Paxillus_rubicundulus_8	Q	K	V	I	R	A	L	A	P	F	R	P	Q	A	P	Q	Q	L	P	F	Q	K	G	D	F	F	Y	V	T	D	N	D	S	P	W	Y	E	A	H	N	P	V	T	G	A	R	G	L	V
Mixia_osmundae_9	K	M	V	V	R	S	I	R	P	Y	R	A	R	T	P	Q	E	I	S	F	E	E	G	D	F	F	H	V	V	A	D	A	E	D	W	Y	D	A	A	N	P	S	T	G	M	R	G	L	V
Melampsora_larici-populina_9	T	M	V	I	R	A	I	S	N	Y	K	A	K	R	I	V	E	I	S	F	Q	K	G	D	F	F	H	V	V	D	S	E	G	D	W	F	E	A	S	N	P	A	T	G	A	R	G	L	V
Pseudozyma_hubeiensis_10	K	L	V	I	R	A	I	R	D	Y	K	S	A	S	P	H	E	L	S	F	H	K	G	D	F	F	H	V	I	A	P	N	A	D	W	F	E	A	S	N	P	M	T	N	A	R	G	L	V
Ustilago_hordei_10	R	L	V	I	R	A	I	R	D	Y	R	S	S	S	P	H	E	L	S	F	H	K	G	D	F	F	H	V	I	A	P	N	A	E	W	F	Q	A	S	N	P	M	T	N	A	R	G	L	V
Melanopsichium_pennsylvanicum_10	K	L	V	I	R	A	I	R	D	Y	R	S	S	S	P	H	E	L	S	F	H	K	G	D	F	F	H	V	I	A	P	N	A	E	W	F	E	A	S	N	P	M	T	N	A	R	G	L	V
Sporisorium_reilianum_10	K	L	V	I	R	A	I	R	D	Y	R	S	S	S	P	H	E	L	S	F	H	K	G	D	F	F	H	V	I	A	P	D	A	E	W	F	E	A	S	N	P	M	T	N	A	R	G	L	V
Mortierella_verticillata_11	R	K	V	I	K	A	L	Y	D	Y	K	S	Q	Q	A	E	E	L	S	F	N	K	G	E	F	F	Y	V	I	E	D	D	E	D	W	F	E	A	S	N	P	V	S	G	E	R	G	F	V
Lichtheimia_corymbifera_11	K	K	I	I	K	A	L	Y	D	Y	Q	A	Q	R	A	H	E	L	S	F	A	R	G	D	F	F	H	V	I	E	N	D	D	Q	W	F	E	A	C	N	P	A	T	N	S	R	G	I	V
Mucor_circinelloides_11	K	K	V	I	K	A	L	Y	D	Y	N	A	Q	S	P	N	E	L	S	F	A	R	G	D	F	F	L	V	T	E	G	D	A	S	F	Y	E	A	F	N	P	I	T	N	S	R	G	I	V
Rhizophagus_irregularis_11	K	K	V	I	K	A	L	Y	D	Y	D	A	N	G	P	K	E	L	S	F	S	K	G	D	F	F	H	V	V	E	N	D	P	D	W	Y	E	A	C	N	P	A	T	N	K	Q	G	L	V
fungal_sp._11	K	R	V	I	K	A	L	Y	D	Y	N	A	P	T	P	P	H	L	S	F	S	Q	G	D	F	L	H	V	V	E	N	D	E	D	W	Y	E	A	C	N	P	L	Q	Q	T	R	G	L	V
Batrachochytrium_dendrobatidis_11	K	K	V	V	R	A	N	A	N	Y	T	A	R	F	A	G	E	L	S	F	A	K	G	D	F	F	Y	V	I	R	P	D	G	L	N	Y	E	V	I	N	P	I	Q	R	I	R	G	I	V
#Standard_DomainNumber	1	2	3	4	5	6	7	8	9	10	11	12	13	14	15	16	17	18	19	20	21	22	23	24	25	26	27	28	29	30	31	32	33	35	36	37	38	39	40	41	42	43	44	45	46	47	48	49	50
ABP1	N	P	W	A	T	A	E	Y	D	Y	D	A	A	E	D	N	E	L	T	F	V	E	N	D	K	I	I	N	I	E	F	V	D	D	W	W	L	G	E	L	E	K	D	G	S	K	G	L	F
BBC1	P	F	K	V	V	A	Q	F	P	Y	K	S	D	Y	E	D	D	L	N	F	E	K	D	Q	E	I	I	V	T	S	V	E	D	E	W	Y	F	G	E	Y	Q	D	D	V	I	E	G	I	F
BEM1_a	E	K	V	I	K	A	K	Y	S	Y	Q	A	Q	T	S	K	E	L	S	F	M	E	G	E	F	F	Y	V	S	G	D	E	K	D	W	Y	K	A	S	N	P	S	T	G	K	E	G	V	V
BEM1_b	S	L	Y	A	I	V	L	Y	D	F	K	A	E	K	A	D	E	L	T	T	Y	V	G	E	N	L	F	I	C	A	H	H	N	E	W	F	I	A	K	P	I	G	L	G	G	P	G	L	V
BOI1	F	P	L	Y	I	A	V	N	Q	Y	S	K	R	M	E	D	E	L	N	M	K	P	G	D	K	I	K	V	I	T	D	D	G	G	W	Y	Y	G	R	N	L	R	T	K	E	E	G	L	Y
BOI2	F	P	M	Y	I	A	I	N	E	Y	F	K	R	M	E	D	E	L	D	M	K	P	G	D	K	I	K	V	I	T	D	D	E	G	W	Y	F	G	R	N	L	R	T	N	E	E	G	L	Y
BUD14	P	D	K	L	Y	A	L	Y	A	F	N	G	H	D	S	S	H	C	Q	L	G	Q	D	E	P	C	I	L	L	N	D	Q	D	Y	W	W	L	V	K	R	I	T	D	G	K	I	G	F	A
BZZ1_a	D	G	K	N	K	V	L	Y	A	Y	V	Q	K	D	D	D	E	I	T	I	T	P	G	D	K	I	S	L	V	A	R	D	T	G	W	T	K	I	N	N	D	T	T	G	E	T	G	L	V
BZZ1_b	V	R	T	M	E	A	I	Y	A	Y	E	A	Q	G	D	D	E	I	S	I	D	P	G	D	I	I	T	V	I	R	G	D	D	G	W	T	Y	G	E	C	D	G			L	K	G	L	F
CDC25	I	G	I	V	V	A	A	Y	D	F	N	Y	P	I	K	Q	L	L	S	V	Q	Q	G	E	T	I	Y	I	L	N	K	N	S	G	W	W	D	G	L	V	I	D	K	V	N	R	G	W	F
CYK2	I	E	Y	A	K	A	M	Y	P	L	I	G	N	E	A	G	L	A	N	F	H	K	G	D	Y	L	L	I	T	E	I	V	N	D	W	Y	K	G	E	V	Y	D	N	H	R	I	G	L	I
CYK3	P	F	K	V	K	A	R	Y	G	W	S	G	Q	T	K	G	D	L	G	F	L	E	G	D	I	M	E	V	T	R	I	A	G	S	W	F	Y	G	K	L	L	R			C	S	G	Y	F
FUS1	G	K	T	Y	T	V	I	Q	D	Y	E	P	R	L	T	D	E	I	R	I	S	L	G	E	K	V	K	I	L	A	T	H	T	G	W	C	L	V	E	K	C	N	N	E	D	R	G	I	V
HSE1	V	R	R	V	R	A	L	Y	D	L	T	T	N	E	P	E	L	S		F	R	K	G	D	V	I	T	V	L	E	Q	V	Y	D	W	W	K	G	A	L	R	G			N	M	G	I	F
LSB1	E	E	Y	V	E	A	L	Y	D	F	E	A	Q	Q	D	G	D	L	S	L	K	T	G	D	K	I	Q	V	L	E	K	I	S	D	W	Y	R	G	K	S	N	N			K	I	G	I	F
LSB2	L	E	Y	V	E	A	L	Y	Q	F	D	P	Q	Q	D	G	D	L	G	L	K	P	G	D	K	V	Q	L	L	E	K	L	S	E	W	Y	K	G	S	C	N	G			R	T	G	I	F
LSB3	S	P	K	A	V	A	L	Y	S	F	A	G	E	E	S	G	D	L	P	F	R	K	G	D	V	I	T	I	L	K	K	S	D	D	W	W	T	G	R	V	N	G			R	E	G	I	F
LSB4	T	P	T	A	V	A	L	Y	N	F	A	G	E	Q	P	G	D	L	A	F	K	K	G	D	V	I	T	I	L	K	K	S	D	D	W	W	T	G	R	T	N	G			K	E	G	I	F
MYO3	D	P	K	F	E	A	A	Y	D	F	P	G	S	G	S	S	E	L	P	L	K	K	G	D	I	V	F	I	S	R	D	E	P	G	W	S	L	A	K	L	L	D	G	S	K	E	G	W	V
MYO5	E	P	M	F	E	A	A	Y	D	F	P	G	S	G	S	S	E	L	P	L	K	K	G	D	V	I	Y	I	T	R	E	E	P	G	W	S	L	G	K	L	L	D	G	S	K	E	G	W	V
NBP2	N	Q	R	A	V	A	L	Y	D	F	E	P	E	N	D	N	E	L	R	L	A	E	G	D	I	V	F	I	S	Y	K	H	G	G	W	L	V	A	E	N	E	S	G	S	K	T	G	L	V
PEX13	L	E	F	A	R	A	L	Y	D	F	V	P	E	N	P	M	E	V	A	L	K	K	G	D	L	M	A	I	L	S	K	K	D	D	W	W	K	V	R	T	K	N		G	N	I	G	Y	I
RV167	V	E	T	V	T	A	L	Y	D	Y	Q	A	Q	A	A	G	D	L	S	F	P	A	G	A	V	I	E	I	V	Q	R	T	P	E	W	W	T	G	R	Y	N	G			Q	Q	G	V	F
SCDC25	I	D	V	V	E	C	T	Y	Q	Y	F	T	K	S	R	N	K	L	S	L	R	V	G	D	L	I	Y	V	L	T	K	G	S	G	W	W	D	G	V	L	I	R	I	L	D	R	G	W	F
SHO1	I	Y	K	A	K	A	L	Y	P	Y	D	A	D	D	D	Y	E	I	S	F	E	Q	N	E	I	L	Q	V	S	D	I	E		R	W	W	K	A	R	R	A	N		G	E	T	G	I	I
SLA1_a	L	G	I	Y	R	A	V	Y	A	Y	E	P	Q	T	P	E	E	L	A	I	Q	E	D	D	L	L	Y	L	L	Q	K	S	D	D	W	W	T	V	K	K	R	V	E	E	P	V	G	L	V
SLA1_b	L	K	K	V	R	A	I	Y	D	Y	E	Q	V	Q	N	E	E	L	T	F	H	E	N	D	V	F	D	V	F	D	D	K	D	D	W	L	L	V	K	S	T	V	S	N	E	F	G	F	I
SLA1_c	K	K	R	G	I	V	Q	Y	D	F	M	A	E	S	Q	D	E	L	T	I	K	S	G	D	K	V	Y	I	L	D	D	K	K	D	W	W	M	C	Q	L	V	D	S	G	K	S	G	L	V
~ABP1	534	535	536	537	538	539	540	541	542	543	544	545	546	547	548	549	550	551	552	553	554	555	556	557	558	559	560	561	562	563	564	565	566	568	569	570	571	572	573	574	575	576	577	578	579	580	581	582	583
~BBC1	7	8	9	10	11	12	13	14	15	16	17	18	19	20	21	22	23	24	25	26	27	28	29	30	31	32	33	34	35	36	37	38	39	41	42	43	44	45	46	47	48	49	53	54	55	56	57	58	59
~BEM1_a	74	75	76	77	78	79	80	81	82	83	84	85	86	87	88	89	90	91	92	93	94	95	96	97	98	99	100	101	102	103	104	105	106	107	108	109	110	111	112	113	114	115	116	117	118	119	120	121	122
~BEM1_b	157	158	159	160	161	162	163	164	165	166	167	168	169	170	171	172	173	174	175	176	177	178	179	180	181	182	183	184	185	186	187	188	189	191	192	193	194	195	196	197	198	199	201	202	203	204	205	206	207
~BOI1	15	16	17	18	19	20	21	22	23	24	25	26	27	28	29	30	31	32	33	34	35	36	37	38	39	40	41	42	43	44	45	46	47	52	53	54	55	56	57	58	59	60	61	62	63	64	65	66	67
~BOI2	45	46	47	48	49	50	51	52	53	54	55	56	57	58	59	60	61	62	63	64	65	66	67	68	69	70	71	72	73	74	75	76	77	82	83	84	85	86	87	88	89	90	91	92	93	94	95	96	97
~BUD14	261	262	263	264	265	266	267	268	269	270	271	272	273	274	275	276	277	278	279	280	281	282	283	284	285	286	287	288	289	290	291	292	293	295	296	297	298	299	300	301	302	303	304	305	306	307	308	309	310
~BZZ1_a	495	496	497	498	499	500	501	502	503	504	505	506	507	508	509	510	511	512	513	514	515	516	517	518	519	520	521	522	523	524	525	526	527	530	531	532	533	534	535	536	537	538	539	540	541	542	543	544	545
~BZZ1_b	579	580	581	582	583	584	585	586	587	588	589	590	591	592	593	594	595	596	597	598	599	600	601	602	603	604	605	606	607	608	609	610	611	614	615	616	617	618	619	620	621	622			623	624	625	626	627
~CDC25	60	61	62	63	64	65	66	67	68	69	70	71	72	73	74	80	81	82	83	84	85	86	87	88	89	90	91	92	93	94	95	96	97	99	100	101	102	103	104	105	106	107	112	113	114	115	116	117	118
~CYK2	601	602	603	604	605	606	607	608	609	610	611	612	613	614	615	617	618	619	620	621	622	623	624	625	626	627	628	629	630	631	632	633	634	636	637	638	639	640	641	642	643	644	651	652	653	654	655	656	657
~CYK3	11	12	13	14	15	16	17	18	19	20	21	22	23	24	25	26	27	28	29	30	31	32	33	34	35	36	37	38	39	40	41	42	43	44	45	46	47	48	49	50	51	52			56	57	58	59	60
~FUS1	438	439	440	441	442	443	444	445	446	447	448	449	450	451	452	453	454	455	456	457	458	459	460	461	462	463	464	465	466	467	468	469	470	472	473	474	475	476	477	478	479	480	497	498	499	500	501	502	503
~HSE1	219	220	221	222	223	224	225	226	227	228	229	230	231	232	233	235	236	237		238	239	240	241	242	243	244	245	246	247	248	249	250	251	253	254	255	256	257	258	259	260	261			262	263	264	265	266
~LSB1	55	56	57	58	59	60	61	62	63	64	65	66	67	68	69	70	71	72	73	74	75	76	77	78	79	80	81	82	83	84	85	86	87	89	90	91	92	93	94	95	96	97			98	99	100	101	102
~LSB2	56	57	58	59	60	61	62	63	64	65	66	67	68	69	70	71	72	73	74	75	76	77	78	79	80	81	82	83	84	85	86	87	88	90	91	92	93	94	95	96	97	98			99	100	101	102	103
~LSB3	402	403	404	405	406	407	408	409	410	411	412	413	414	415	416	417	418	419	420	421	422	423	424	425	426	427	428	429	430	431	432	433	434	438	439	440	441	442	443	444	445	446			447	448	449	450	451
~LSB4	411	412	413	414	415	416	417	418	419	420	421	422	423	424	425	426	427	428	429	430	431	432	433	434	435	436	437	438	439	440	441	442	443	447	448	449	450	451	452	453	454	455			456	457	458	459	460
~MYO3	1122	1123	1124	1125	1126	1127	1128	1129	1130	1131	1132	1133	1134	1135	1136	1138	1139	1140	1141	1142	1143	1144	1145	1146	1147	1148	1149	1150	1151	1152	1153	1154	1155	1157	1158	1159	1160	1161	1162	1163	1164	1165	1166	1167	1168	1169	1170	1171	1172
~MYO5	1087	1088	1089	1090	1091	1092	1093	1094	1095	1096	1097	1098	1099	1100	1101	1103	1104	1105	1106	1107	1108	1109	1110	1111	1112	1113	1114	1115	1116	1117	1118	1119	1120	1122	1123	1124	1125	1126	1127	1128	1129	1130	1131	1132	1133	1134	1135	1136	1137
~NBP2	112	113	114	115	116	117	118	119	120	121	122	123	124	125	126	127	128	129	130	131	132	133	134	135	136	137	138	139	140	141	142	143	144	146	147	148	149	150	151	152	153	154	155	156	157	158	159	160	161
~PEX13	308	309	310	311	312	313	314	315	316	317	318	319	320	321	322	324	325	326	327	328	329	330	331	332	333	334	335	336	337	338	339	340	341	348	349	350	351	352	353	354	355	356		357	358	359	360	361	362
~RV167	423	424	425	426	427	428	429	430	431	432	433	434	435	436	437	438	439	440	441	442	443	444	445	446	447	448	449	450	451	452	453	454	455	459	460	461	462	463	464	465	466	467			468	469	470	471	472
~SCDC25	28	29	30	31	32	33	34	35	36	37	38	39	40	41	42	43	44	45	46	47	48	49	50	51	52	53	54	55	56	57	58	59	60	62	63	64	65	66	67	68	69	70	81	82	83	84	85	86	87
~SHO1	302	303	304	305	306	307	308	309	310	311	312	313	314	315	316	319	320	321	322	323	324	325	326	327	328	329	330	331	332	333	334	335		337	338	339	340	341	342	343	344	345		346	347	348	349	350	351
~SLA1_a	5	6	7	8	9	10	11	12	13	14	15	16	17	18	19	20	21	22	23	24	25	26	27	28	29	30	31	32	33	34	35	36	37	40	41	42	43	44	45	46	47	48	54	55	56	57	58	59	60
~SLA1_b	71	72	73	74	75	76	77	78	79	80	81	82	83	84	85	88	89	90	91	92	93	94	95	96	97	98	99	100	101	102	103	104	105	107	108	109	110	111	112	113	114	115	116	117	118	119	120	121	122
~SLA1_c	355	356	357	358	359	360	361	362	363	364	365	366	367	368	369	370	371	372	373	374	375	376	377	378	379	380	381	382	383	384	385	386	387	390	391	392	393	394	395	396	397	398	399	400	401	402	403	404	405
[truncated: 35 more columns]

## Sheet: BEM1_b
#Standard_DomainNumber	1	2	3	4	5	6	7	8	9	10	11	12	13	14	15	16	17	18	19	20	21	22	23	24	25	26	27	28	29	30	31	32	33	34	35	36	37	38	39	40	41	42	43		44	45	46	47	48
#Entropy_Ratio	1.5	3.1	3.1	1	4.1	0.8	0.8	1.2	2.9	1.3	1.2	3.2	3.6	3.7	1.4	3.4	1.9	1.2	2.2	1.5	2.1	1.9	2	1.4	1.1	1.1	2.3	1.2	2.1	3.8	2.2	3	3	1.1	2.4	1	1.6	4.5	2	2.7	3.7	4.3	2.7		4	3.8	2.8	4.9	1
#Paralog_Entropy	4.8	4.6	3.7	2.2	4.1	1	2.1	1.4	3.4	1.3	5	3.8	4.3	4.5	4.4	4.1	1.9	1.2	3.3	2.2	4.9	4.9	2	1.4	3.7	1.3	4.5	1.2	2.1	4.6	4.5	5.1	4	4.3	2.9	1	2.1	4.5	2	3.3	3.7	4.3	4.6		4	4.6	4.3	4.9	1
#Ortholog_Entropy	3.1	1.5	1.2	2.2	1	1.3	2.5	1.2	1.2	1	4.2	1.2	1.2	1.2	3.2	1.2	1	1	1.5	1.5	2.3	2.5	1	1	3.3	1.2	2	1	1	1.2	2	1.7	1.3	4.1	1.2	1	1.3	1	1	1.2	1	1	1.7	1	1	1.2	1.5	1	1
#ProteinNumber_S.Cerevisiae	157	158	159	160	161	162	163	164	165	166	167	168	169	170	171	172	173	174	175	176	177	178	179	180	181	182	183	184	185	186	187	188	189	190	191	192	193	194	195	196	197	198	199	200	201	202	203	204	205
Saccharomyces_cerevisiae_0	S	L	Y	A	I	V	L	Y	D	F	K	A	E	K	A	D	E	L	T	T	Y	V	G	E	N	L	F	I	C	A	H	H	N	C	E	W	F	I	A	K	P	I	G	R	L	G	G	P	G
Candida_glabrata_1	T	L	Y	A	I	V	L	Y	D	F	K	A	E	K	S	D	E	L	D	T	F	V	G	E	N	L	F	I	C	A	H	H	N	Y	E	W	F	I	A	K	P	I	G	R	L	G	G	P	G
Cyberlindnera_fabianii_1	A	L	Y	A	I	V	L	Y	E	F	K	A	E	R	S	D	E	L	D	V	N	A	G	E	N	I	I	L	C	A	H	H	N	Y	E	W	F	I	A	K	P	I	D	R	L	G	G	P	G
Debaryomyces_hansenii_1	T	L	Y	A	V	T	L	Y	E	F	K	A	E	R	E	D	E	L	D	I	I	P	G	E	N	L	I	I	C	A	H	H	A	F	E	W	F	I	A	K	P	I	N	R	L	G	G	P	G
Beauveria_bassiana_2	M	V	Y	G	I	V	M	Y	D	F	V	A	E	R	A	D	E	L	N	A	K	A	G	E	A	I	I	V	I	A	Q	S	N	P	E	W	F	V	A	K	P	I	G	R	L	G	G	P	G
Chaetomium_thermophilum_2	M	V	Y	G	V	V	M	Y	D	F	H	A	E	R	A	D	E	L	E	A	K	A	G	E	A	I	I	V	I	A	Q	S	N	P	E	W	F	V	A	K	P	I	G	R	L	G	G	P	G
Arthroderma_benhamiae_3	M	V	Y	G	I	V	M	Y	D	F	N	A	E	R	P	D	E	L	E	A	K	A	G	E	A	I	I	V	I	A	Q	S	N	P	E	W	F	V	A	K	P	I	G	R	L	G	G	P	G
Aspergillus_fumigatus_3	M	V	Y	G	I	V	Q	Y	D	F	Q	A	E	R	P	D	E	L	D	A	K	A	G	E	A	I	I	V	I	A	Q	S	N	P	E	W	F	V	A	K	P	I	G	R	L	G	G	P	G
Blumeria_graminis_4	M	V	Y	G	I	V	M	Y	D	F	V	S	E	R	P	D	E	L	D	A	K	A	G	E	A	I	I	V	I	A	Q	S	N	P	E	W	F	V	A	K	P	I	G	R	L	G	G	P	G
Bipolaris_maydis_5	M	V	Y	G	V	V	I	Y	D	F	H	A	E	R	P	D	E	L	E	A	K	E	G	E	A	I	I	V	I	A	Q	S	N	P	E	W	F	V	A	K	P	I	T	R	L	G	G	P	G
Dactylellina_haptotyla_6	P	L	Y	G	I	V	V	Y	D	F	H	A	E	R	P	D	E	L	Q	A	T	A	G	E	A	I	I	V	I	A	Q	S	N	A	E	W	F	L	A	K	P	I	G	R	L	G	G	P	G
Schizosaccharomyces_octosporus_7	P	L	F	G	V	V	Q	F	D	F	V	A	E	R	P	D	E	L	D	A	K	A	G	E	T	I	I	I	I	A	R	S	N	H	E	W	L	V	A	K	P	I	G	R	L	G	G	P	G
Pneumocystis_murina_7	S	L	Y	G	I	V	R	Y	D	F	H	A	E	R	P	D	E	L	E	A	Q	A	G	E	A	I	I	V	I	A	Q	S	N	H	E	W	F	V	A	K	P	I	G	R	L	G	G	P	G
Agaricus_bisporus_8	V	F	Y	A	I	V	Q	H	D	F	Q	A	E	R	Q	D	E	L	E	A	K	R	G	D	A	I	T	V	V	A	Q	S	N	R	E	W	F	V	A	K	P	I	G	R	L	G	R	P	G
Fomitopsis_pinicola_8	A	F	Y	A	V	V	L	H	D	F	I	A	E	R	A	D	E	L	D	A	K	T	G	D	P	I	T	V	V	A	Q	S	N	R	E	W	F	V	A	K	P	I	G	R	L	G	R	P	G
Gloeophyllum_trabeum_8	V	F	Y	A	V	V	M	H	D	F	T	A	E	R	A	D	E	L	D	A	K	A	G	D	P	I	S	V	V	A	Q	S	N	R	E	W	F	V	A	K	P	I	G	R	L	G	R	P	G
Paxillus_rubicundulus_8	V	F	Y	A	V	V	L	H	D	F	V	A	E	R	A	D	E	L	D	A	K	A	G	D	P	I	S	V	V	A	Q	S	N	R	E	W	F	V	A	K	P	I	G	R	L	G	R	P	G
Mixia_osmundae_9	P	L	Y	G	V	V	Q	Y	D	F	K	A	E	R	S	D	E	L	D	A	K	R	G	E	P	L	I	I	I	A	Q	S	N	H	E	W	F	V	A	K	P	I	G	R	L	G	G	P	G
Melampsora_larici-populina_9	P	L	Y	G	V	V	Q	H	D	F	V	A	E	R	P	D	E	L	D	A	K	R	G	E	P	I	I	V	I	A	Q	S	N	H	E	W	F	V	A	K	P	I	G	R	L	G	G	P	G
Pseudozyma_hubeiensis_10	G	L	Y	A	V	V	K	Y	D	F	L	A	E	R	A	D	E	L	E	A	K	A	G	E	S	I	I	V	I	A	Q	S	N	F	E	W	F	V	A	K	P	I	G	R	L	G	G	P	G
Ustilago_hordei_10	G	L	Y	A	V	V	K	Y	D	F	L	A	E	R	A	D	E	L	E	A	K	A	G	E	S	I	I	V	I	A	Q	S	N	F	E	W	F	V	A	K	P	I	G	R	L	G	G	P	G
Melanopsichium_pennsylvanicum_10	G	L	Y	A	V	V	K	Y	D	F	L	A	E	R	A	D	E	L	E	A	K	A	G	E	S	I	I	V	I	A	Q	S	N	F	E	W	F	V	A	K	P	I	G	R	L	G	G	P	G
Sporisorium_reilianum_10	G	L	Y	A	V	V	K	Y	D	F	I	A	E	R	A	D	E	L	E	A	K	A	G	E	S	I	I	V	I	A	Q	S	N	F	E	W	F	V	A	K	P	I	G	R	L	G	G	P	G
Mortierella_verticillata_11	P	L	Y	G	I	V	L	Y	D	F	G	A	E	R	P	D	E	L	D	A	K	V	G	D	A	I	L	V	I	A	Q	S	N	E	E	W	Y	V	A	K	P	I	G	R	L	G	G	P	G
Lichtheimia_corymbifera_11	P	L	Y	G	V	V	L	Y	D	F	Q	A	E	R	S	D	E	L	D	A	K	A	G	E	P	I	I	V	I	A	Q	S	N	V	E	W	F	V	A	K	P	I	G	R	L	G	G	P	G
Mucor_circinelloides_11	P	L	Y	G	I	V	L	Y	D	F	Q	A	E	R	S	D	E	L	D	A	K	A	G	E	P	I	I	I	I	A	Q	S	N	A	E	W	F	V	A	K	P	I	G	R	L	G	G	P	G
Rhizophagus_irregularis_11	P	L	Y	G	I	V	L	Y	D	F	V	A	E	R	P	D	E	L	D	A	K	A	G	E	P	I	I	V	I	A	Q	S	N	H	E	W	F	V	A	K	P	I	G	R	L	G	G	P	G
fungal_sp._11	M	V	Y	G	I	V	A	F	D	F	H	A	E	R	P	D	E	L	D	A	K	E	G	E	A	I	I	V	I	A	Q	S	N	P	E	W	F	V	A	K	P	I	T	R	L	G	G	P	G
Batrachochytrium_dendrobatidis_11	K	V	V	R	A	N		A	N	Y	T	A	R	F	A	G	E	L	S	F	A	K	G	D	F	F	Y	V	I	N	E	D	G	L	N	Y	E	V	I	N	P	I	Q	R	I	R			G
#Standard_DomainNumber	1	2	3	4	5	6	7	8	9	10	11	12	13	14	15	16	17	18	19	20	21	22	23	24	25	26	27	28	29	30	31	32	33	34	35	36	37	38	39	40	41	42	43		44	45	46	47	48
ABP1	N	P	W	A	T	A	E	Y	D	Y	D	A	A	E	D	N	E	L	T	F	V	E	N	D	K	I	I	N	I	E	F	V	D	D	D	W	W	L	G	E	L	E	K		D	G	S	K	G
BBC1	P	F	K	V	V	A	Q	F	P	Y	K	S	D	Y	E	D	D	L	N	F	E	K	D	Q	E	I	I	V	T	S	V	E	D	A	E	W	Y	F	G	E	Y	Q	D	S	D	V	I	E	G
BEM1_a	E	K	V	I	K	A	K	Y	S	Y	Q	A	Q	T	S	K	E	L	S	F	M	E	G	E	F	F	Y	V	S	G	D	E	K		D	W	Y	K	A	S	N	P	S		T	G	K	E	G
BEM1_b	S	L	Y	A	I	V	L	Y	D	F	K	A	E	K	A	D	E	L	T	T	Y	V	G	E	N	L	F	I	C	A	H	H	N	C	E	W	F	I	A	K	P	I	G	R	L	G	G	P	G
BOI1	F	P	L	Y	I	A	V	N	Q	Y	S	K	R	M	E	D	E	L	N	M	K	P	G	D	K	I	K	V	I	T	D	D	G	D	G	W	Y	Y	G	R	N	L	R		T	K	E	E	G
BOI2	F	P	M	Y	I	A	I	N	E	Y	F	K	R	M	E	D	E	L	D	M	K	P	G	D	K	I	K	V	I	T	D	D	E	D	G	W	Y	F	G	R	N	L	R		T	N	E	E	G
BUD14	P	D	K	L	Y	A	L	Y	A	F	N	G	H	D	S	S	H	C	Q	L	G	Q	D	E	P	C	I	L	L	N	D	Q	D	A	Y	W	W	L	V	K	R	I	T		D	G	K	I	G
BZZ1_a	D	G	K	N	K	V	L	Y	A	Y	V	Q	K	D	D	D	E	I	T	I	T	P	G	D	K	I	S	L	V	A	R	D	T	S	G	W	T	K	I	N	N	D	T		T	G	E	T	G
BZZ1_b	V	R	T	M	E	A	I	Y	A	Y	E	A	Q	G	D	D	E	I	S	I	D	P	G	D	I	I	T	V	I	R	G	D	D	S	G	W	T	Y	G	E	C	D	G				L	K	G
CDC25	I	G	I	V	V	A	A	Y	D	F	N	Y	P	I	K	Q	L	L	S	V	Q	Q	G	E	T	I	Y	I	L	N	K	N	S	S	G	W	W	D	G	L	V	I	D	D	K	V	N	R	G
CYK2	I	E	Y	A	K	A	M	Y	P	L	I	G	N	E	A	G	L	A	N	F	H	K	G	D	Y	L	L	I	T	E	I	V	N	K	D	W	Y	K	G	E	V	Y	D	N	N	H	R	I	G
CYK3	P	F	K	V	K	A	R	Y	G	W	S	G	Q	T	K	G	D	L	G	F	L	E	G	D	I	M	E	V	T	R	I	A	G		S	W	F	Y	G	K	L	L	R	N			C	S	G
FUS1	G	K	T	Y	T	V	I	Q	D	Y	E	P	R	L	T	D	E	I	R	I	S	L	G	E	K	V	K	I	L	A	T	H	T	D	G	W	C	L	V	E	K	C	N	T	N	E	D	R	G
HSE1	V	R	R	V	R	A	L	Y	D	L	T	T	N	E	P	E	L	S		F	R	K	G	D	V	I	T	V	L	E	Q	V	Y	R	D	W	W	K	G	A	L	R	G				N	M	G
LSB1	E	E	Y	V	E	A	L	Y	D	F	E	A	Q	Q	D	G	D	L	S	L	K	T	G	D	K	I	Q	V	L	E	K	I	S	P	D	W	Y	R	G	K	S	N	N				K	I	G
LSB2	L	E	Y	V	E	A	L	Y	Q	F	D	P	Q	Q	D	G	D	L	G	L	K	P	G	D	K	V	Q	L	L	E	K	L	S	P	E	W	Y	K	G	S	C	N	G				R	T	G
LSB3	S	P	K	A	V	A	L	Y	S	F	A	G	E	E	S	G	D	L	P	F	R	K	G	D	V	I	T	I	L	K	K	S	D	N	D	W	W	T	G	R	V	N	G				R	E	G
LSB4	T	P	T	A	V	A	L	Y	N	F	A	G	E	Q	P	G	D	L	A	F	K	K	G	D	V	I	T	I	L	K	K	S	D	N	D	W	W	T	G	R	T	N	G				K	E	G
MYO3	D	P	K	F	E	A	A	Y	D	F	P	G	S	G	S	S	E	L	P	L	K	K	G	D	I	V	F	I	S	R	D	E	P	S	G	W	S	L	A	K	L	L	D		G	S	K	E	G
MYO5	E	P	M	F	E	A	A	Y	D	F	P	G	S	G	S	S	E	L	P	L	K	K	G	D	V	I	Y	I	T	R	E	E	P	S	G	W	S	L	G	K	L	L	D		G	S	K	E	G
NBP2	N	Q	R	A	V	A	L	Y	D	F	E	P	E	N	D	N	E	L	R	L	A	E	G	D	I	V	F	I	S	Y	K	H	G	Q	G	W	L	V	A	E	N	E	S		G	S	K	T	G
PEX13	L	E	F	A	R	A	L	Y	D	F	V	P	E	N	P	M	E	V	A	L	K	K	G	D	L	M	A	I	L	S	K	K	D	S	D	W	W	K	V	R	T	K	N			G	N	I	G
RV167	V	E	T	V	T	A	L	Y	D	Y	Q	A	Q	A	A	G	D	L	S	F	P	A	G	A	V	I	E	I	V	Q	R	T	P	N	E	W	W	T	G	R	Y	N	G				Q	Q	G
SCDC25	I	D	V	V	E	C	T	Y	Q	Y	F	T	K	S	R	N	K	L	S	L	R	V	G	D	L	I	Y	V	L	T	K	G	S	N	G	W	W	D	G	V	L	I	R	H	I	L	D	R	G
SHO1	I	Y	K	A	K	A	L	Y	P	Y	D	A	D	D	D	Y	E	I	S	F	E	Q	N	E	I	L	Q	V	S	D	I	E		G	R	W	W	K	A	R	R	A	N			G	E	T	G
SLA1_a	L	G	I	Y	R	A	V	Y	A	Y	E	P	Q	T	P	E	E	L	A	I	Q	E	D	D	L	L	Y	L	L	Q	K	S	D	D	D	W	W	T	V	K	K	R	V	I	E	E	P	V	G
SLA1_b	L	K	K	V	R	A	I	Y	D	Y	E	Q	V	Q	N	E	E	L	T	F	H	E	N	D	V	F	D	V	F	D	D	K	D	A	D	W	L	L	V	K	S	T	V		S	N	E	F	G
SLA1_c	K	K	R	G	I	V	Q	Y	D	F	M	A	E	S	Q	D	E	L	T	I	K	S	G	D	K	V	Y	I	L	D	D	K	K	K	D	W	W	M	C	Q	L	V	D		S	G	K	S	G
~ABP1	534	535	536	537	538	539	540	541	542	543	544	545	546	547	548	549	550	551	552	553	554	555	556	557	558	559	560	561	562	563	564	565	566	567	568	569	570	571	572	573	574	575	576		577	578	579	580	581
~BBC1	7	8	9	10	11	12	13	14	15	16	17	18	19	20	21	22	23	24	25	26	27	28	29	30	31	32	33	34	35	36	37	38	39	40	41	42	43	44	45	46	47	48	49	50	53	54	55	56	57
~BEM1_a	74	75	76	77	78	79	80	81	82	83	84	85	86	87	88	89	90	91	92	93	94	95	96	97	98	99	100	101	102	103	104	105	106		107	108	109	110	111	112	113	114	115		116	117	118	119	120
~BEM1_b	157	158	159	160	161	162	163	164	165	166	167	168	169	170	171	172	173	174	175	176	177	178	179	180	181	182	183	184	185	186	187	188	189	190	191	192	193	194	195	196	197	198	199	200	201	202	203	204	205
~BOI1	15	16	17	18	19	20	21	22	23	24	25	26	27	28	29	30	31	32	33	34	35	36	37	38	39	40	41	42	43	44	45	46	47	51	52	53	54	55	56	57	58	59	60		61	62	63	64	65
~BOI2	45	46	47	48	49	50	51	52	53	54	55	56	57	58	59	60	61	62	63	64	65	66	67	68	69	70	71	72	73	74	75	76	77	81	82	83	84	85	86	87	88	89	90		91	92	93	94	95
~BUD14	261	262	263	264	265	266	267	268	269	270	271	272	273	274	275	276	277	278	279	280	281	282	283	284	285	286	287	288	289	290	291	292	293	294	295	296	297	298	299	300	301	302	303		304	305	306	307	308
~BZZ1_a	495	496	497	498	499	500	501	502	503	504	505	506	507	508	509	510	511	512	513	514	515	516	517	518	519	520	521	522	523	524	525	526	527	529	530	531	532	533	534	535	536	537	538		539	540	541	542	543
~BZZ1_b	579	580	581	582	583	584	585	586	587	588	589	590	591	592	593	594	595	596	597	598	599	600	601	602	603	604	605	606	607	608	609	610	611	613	614	615	616	617	618	619	620	621	622				623	624	625
~CDC25	60	61	62	63	64	65	66	67	68	69	70	71	72	73	74	80	81	82	83	84	85	86	87	88	89	90	91	92	93	94	95	96	97	98	99	100	101	102	103	104	105	106	107	108	112	113	114	115	116
~CYK2	601	602	603	604	605	606	607	608	609	610	611	612	613	614	615	617	618	619	620	621	622	623	624	625	626	627	628	629	630	631	632	633	634	635	636	637	638	639	640	641	642	643	644	645	651	652	653	654	655
~CYK3	11	12	13	14	15	16	17	18	19	20	21	22	23	24	25	26	27	28	29	30	31	32	33	34	35	36	37	38	39	40	41	42	43		44	45	46	47	48	49	50	51	52	53			56	57	58
~FUS1	438	439	440	441	442	443	444	445	446	447	448	449	450	451	452	453	454	455	456	457	458	459	460	461	462	463	464	465	466	467	468	469	470	471	472	473	474	475	476	477	478	479	480	481	497	498	499	500	501
~HSE1	219	220	221	222	223	224	225	226	227	228	229	230	231	232	233	235	236	237		238	239	240	241	242	243	244	245	246	247	248	249	250	251	252	253	254	255	256	257	258	259	260	261				262	263	264
~LSB1	55	56	57	58	59	60	61	62	63	64	65	66	67	68	69	70	71	72	73	74	75	76	77	78	79	80	81	82	83	84	85	86	87	88	89	90	91	92	93	94	95	96	97				98	99	100
~LSB2	56	57	58	59	60	61	62	63	64	65	66	67	68	69	70	71	72	73	74	75	76	77	78	79	80	81	82	83	84	85	86	87	88	89	90	91	92	93	94	95	96	97	98				99	100	101
~LSB3	402	403	404	405	406	407	408	409	410	411	412	413	414	415	416	417	418	419	420	421	422	423	424	425	426	427	428	429	430	431	432	433	434	437	438	439	440	441	442	443	444	445	446				447	448	449
~LSB4	411	412	413	414	415	416	417	418	419	420	421	422	423	424	425	426	427	428	429	430	431	432	433	434	435	436	437	438	439	440	441	442	443	446	447	448	449	450	451	452	453	454	455				456	457	458
~MYO3	1122	1123	1124	1125	1126	1127	1128	1129	1130	1131	1132	1133	1134	1135	1136	1138	1139	1140	1141	1142	1143	1144	1145	1146	1147	1148	1149	1150	1151	1152	1153	1154	1155	1156	1157	1158	1159	1160	1161	1162	1163	1164	1165		1166	1167	1168	1169	1170
~MYO5	1087	1088	1089	1090	1091	1092	1093	1094	1095	1096	1097	1098	1099	1100	1101	1103	1104	1105	1106	1107	1108	1109	1110	1111	1112	1113	1114	1115	1116	1117	1118	1119	1120	1121	1122	1123	1124	1125	1126	1127	1128	1129	1130		1131	1132	1133	1134	1135
~NBP2	112	113	114	115	116	117	118	119	120	121	122	123	124	125	126	127	128	129	130	131	132	133	134	135	136	137	138	139	140	141	142	143	144	145	146	147	148	149	150	151	152	153	154		155	156	157	158	159
~PEX13	308	309	310	311	312	313	314	315	316	317	318	319	320	321	322	324	325	326	327	328	329	330	331	332	333	334	335	336	337	338	339	340	341	347	348	349	350	351	352	353	354	355	356			357	358	359	360
~RV167	423	424	425	426	427	428	429	430	431	432	433	434	435	436	437	438	439	440	441	442	443	444	445	446	447	448	449	450	451	452	453	454	455	458	459	460	461	462	463	464	465	466	467				468	469	470
~SCDC25	28	29	30	31	32	33	34	35	36	37	38	39	40	41	42	43	44	45	46	47	48	49	50	51	52	53	54	55	56	57	58	59	60	61	62	63	64	65	66	67	68	69	70	71	81	82	83	84	85
~SHO1	302	303	304	305	306	307	308	309	310	311	312	313	314	315	316	319	320	321	322	323	324	325	326	327	328	329	330	331	332	333	334	335		336	337	338	339	340	341	342	343	344	345			346	347	348	349
~SLA1_a	5	6	7	8	9	10	11	12	13	14	15	16	17	18	19	20	21	22	23	24	25	26	27	28	29	30	31	32	33	34	35	36	37	39	40	41	42	43	44	45	46	47	48	49	54	55	56	57	58
~SLA1_b	71	72	73	74	75	76	77	78	79	80	81	82	83	84	85	88	89	90	91	92	93	94	95	96	97	98	99	100	101	102	103	104	105	106	107	108	109	110	111	112	113	114	115		116	117	118	119	120
~SLA1_c	355	356	357	358	359	360	361	362	363	364	365	366	367	368	369	370	371	372	373	374	375	376	377	378	379	380	381	382	383	384	385	386	387	389	390	391	392	393	394	395	396	397	398		399	400	401	402	403
[truncated: 37 more columns]

## Sheet: BOI1
#Standard_DomainNumber	1	2	3	4	5	6	7	8	9	10	11	12	13	14	15	16	17	18	19	20	21	22	23	24	25	26	27	28	29	30	31	32	33				34	35	36	37	38	39	40	41	42	43	44	45	46
#Entropy_Ratio	1.3	1.3	0.9	1.3	1.4	0.8	1.7	0.6	1.6	1.3	1.3	1.7	1.5	1.5	1.4	4.1	1.9	1.2	1.3	1.1	1.6	1.7	1.5	0.9	1.3	1.1	1.6	1.2	1.6	1.8	2	4.2	2.1				4.3	2.4	1	1.7	1.1	1.6	1.6	1.9		1.1	1.1	2.1	0.9
#Paralog_Entropy	4.8	4.6	3.7	2.2	4.1	1	2.1	1.4	3.4	1.3	5	3.8	4.3	4.5	4.4	4.1	1.9	1.2	3.3	2.2	4.9	4.9	2	1.4	3.7	1.3	4.5	1.2	2.1	4.6	4.5	5.1	4				4.3	2.9	1	2.1	4.5	2	3.3	3.7	4.3	4.6	4	4.6	4.3
#Ortholog_Entropy	3.7	3.4	4.3	1.7	2.9	1.2	1.2	2.3	2.2	1	3.8	2.3	2.8	3	3.2	1	1	1	2.5	2	3	2.8	1.3	1.5	2.9	1.2	2.8	1	1.3	2.6	2.2	1.2	1.9	3.3	1.2	2.5	1	1.2	1	1.2	4	1.2	2.1	2		4.4	3.6	2.2	4.5
#ProteinNumber_S.Cerevisiae	15	16	17	18	19	20	21	22	23	24	25	26	27	28	29	30	31	32	33	34	35	36	37	38	39	40	41	42	43	44	45	46	47	48	49	50	51	52	53	54	55	56	57	58	59	60	61	62	63
Saccharomyces_cerevisiae_0	F	P	L	Y	I	A	V	N	Q	Y	S	K	R	M	E	D	E	L	N	M	K	P	G	D	K	I	K	V	I	T	D	D	G	E	Y	N	D	G	W	Y	Y	G	R	N	L	R	T	K	E
Candida_glabrata_1	V	P	V	Y	V	C	V	N	E	Y	R	R	R	M	E	D	E	I	D	M	K	P	G	D	K	I	E	V	L	M	D	D	G	E	Y	K	D	G	W	Y	Q	G	K	N	L	R	T	A	Q
Cyberlindnera_fabianii_1	G	A	V	Y	Q	V	I	K	E	F	N	A	R	L	E	D	E	L	T	L	R	L	G	D	K	V	E	V	I	S	D	D	K	E	Y	N	D	G	W	Y	M	G	K	S	L	S	T	G	S
Debaryomyces_hansenii_1	G	S	V	Y	L	C	I	K	Q	F	N	A	R	L	G	D	E	L	S	L	K	I	G	D	K	V	E	V	L	A	D	D	S	E	Y	N	D	G	W	Y	M	G	K	N	L	L	T	E	E
Beauveria_bassiana_2	G	D	T	L	I	V	I	H	D	F	H	A	R	S	S	D	E	L	S	L	G	K	G	D	R	V	E	L	I	E	R	D	D	E	F	G	D	G	W	F	L	G	R	H	L	L	N	G	N
Chaetomium_thermophilum_2	G	D	I	L	I	V	I	H	D	F	Q	A	R	S	S	D	E	L	T	M	S	K	G	D	R	I	E	L	L	E	R	D	D	E	F	G	D	G	W	F	L	G	R	H	T	G	N	G	N
Arthroderma_benhamiae_3							T	N	D	F	D	A	R	G	A	D	E	L	T	L	R	R	G	D	K	V	E	L	L	E	L	D	E	G	F	G	D	G	W	Y	L	G	R	H	V	T	E	N	R
Aspergillus_fumigatus_3		D	F	L	L	V	V	H	D	F	D	A	R	G	T	D	E	L	T	L	R	R	G	E	K	I	E	L	I	E	L	D	E	G	F	G	D	G	W	Y	L	G	K	D	V	R	T	G	T
Blumeria_graminis_4	R	P	E	P				D	D	F	S	A	R	S	S	D	E	L	S	L	A	K	G	D	R	V	E	L	I	E	R	D	D	D	F	G	D	G	W	Y	L	G	R	H	L	N	K	G	N
Bipolaris_maydis_5	G	D	T	L	V	V	V	H	E	F	V	A	R	S	P	D	E	L	S	L	R	R	G	D	R	I	E	L	I	E	R	D	D	D	F	G	D	G	W	F	L	G	K	N	T	E	T	G	E
Dactylellina_haptotyla_6	L	E	Y	L	R	V	L	H	D	F	D	A	R	S	P	D	E	L	S	L	K	K	N	A	K	I	E	L	L	E	R	D	E	E	Y	N	D	G	W	F	L	G	R	D	P	E	S	G	K
Schizosaccharomyces_octosporus_7	E	R	F	V	V	A	L	H	S	F	P	G	K	S	S	D	E	L	P	L	I	E	G	N	K	Y	L	L	I	K	M	D	E	E	F	G	D	G	W	W	E	A	E	D		Q	E	G	N
Pneumocystis_murina_7	E	N	L	V	F	A	L	H	D	F	E	A	V	S	P	E	D	L	P	L	K	R	G	E	Q	I	F	V	L	K	K	D	E	G	F	N	D	G	W	W	E	G	Q	N		M	E	G	R
Agaricus_bisporus_8		E	Y	V	Y	A	L	H	D	F	L	P	E	N	D	D	E	V	T	F	K	A	G	E	R	V	E	V	V	E	K	D	D	A	Y	G	D	G	W	W	Q	G	R	N		L	D	G	K
Fomitopsis_pinicola_8		D	Y	V	Y	A	L	H	E	F	T	P	E	N	P	D	E	I	P	L	K	V	G	D	K	I	E	V	I	E	R	D	D	L	Y	G	D	G	W	W	K	G	R	N		P	A	G	E
Gloeophyllum_trabeum_8		E	Y	V	Y	A	L	H	D	F	A	P	E	H	D	D	E	V	P	F	R	A	G	E	R	I	E	V	L	E	K	D	D	L	Y	G	D	G	W	W	Q	G	R	N		L	A	G	Q
Paxillus_rubicundulus_8		E	Y	V	Y	A	L	H	D	F	L	P	E	H	E	D	E	I	T	F	L	A	G	Q	P	I	E	V	I	E	R	D	D	Q	Y	N	D	G	W	W	Q	G	R	N		V	T	G	K
Mixia_osmundae_9		T	V	V	Y	G	L	H	A	F	D	A	E	N	P	D	E	I	S	F	I	A	G	E	R	I	D	V	V	E	R	D	D	Q	Y	N	D	G	W	W	Q	G	R	N		A	A	G	Q
Melampsora_larici-populina_9	L	I	T	V	Y	A	I	H	D	F	Q	A	E	N	P	D	E	L	S	F	S	A	G	E	P	I	D	V	T	E	K	D	D	Q	Y	G	D	G	W	W	Q	G	R	N		T	K	G	A
Pseudozyma_hubeiensis_10	V	D	R	V	W	A	L	H	D	F	E	A	E	N	P	D	E	V	S	F	K	A	G	E	S	I	L	V	V	E	K	D	D	E	Y	G	D	G	W	W	Q	G	T	N		E	K	G	H
Ustilago_hordei_10	V	D	R	V	W	A	L	H	D	F	E	A	E	N	P	D	E	V	S	F	K	A	G	E	C	I	F	V	V	E	K	D	D	E	F	G	D	G	W	W	Q	G	T	N		Q	S	G	H
Melanopsichium_pennsylvanicum_10	V	D	R	V	W	A	L	H	D	F	E	A	E	N	P	D	E	V	S	F	K	A	G	E	C	I	L	V	V	E	K	D	D	E	Y	G	D	G	W	W	Q	G	T	N		E	N	G	H
Sporisorium_reilianum_10	V	D	R	V	W	A	L	H	D	F	E	A	E	N	P	D	E	V	S	F	K	A	G	E	C	I	L	V	V	E	K	D	D	E	Y	G	D	G	W	W	Q	G	T	N		E	S	G	H
Mortierella_verticillata_11		E	T	V	W	A	I	H	N	F	E	A	E	A	D	D	E	I	S	F	H	I	G	E	P	I	I	I	T	Q	K	D	E	L	Y	Q	D	G	W	W	E	G	T	N		V	R	G	E
Lichtheimia_corymbifera_11	L	E	T	V	Y	A	I	H	H	F	E	A	E	N	P	D	E	I	A	F	A	V	G	E	P	I	I	V	L	E	K	D	D	G	Y	N	D	G	W	W	Q	G	R	N		V	K	G	E
Mucor_circinelloides_11	L	E	T	V	Y	A	V	H	N	F	E	A	E	N	D	D	E	L	S	F	Q	I	G	E	K	V	F	V	I	Q	K	D	D	G	F	G	D	G	W	W	K	G	E	N		I	R	G	Q
Rhizophagus_irregularis_11	L	E	T	V	Y	A	I	H	S	F	E	A	E	N	D	D	E	I	P	F	Q	V	G	E	P	I	I	I	L	E	K	D	D	L	Y	G	D	S	W	W	K	G	K	N		I	H	G	Q
Batrachochytrium_dendrobatidis_11	E	M	C	V	R	A	C	D	D	Y	D	R	V	M	E	D	E	I	E	L	R	V	D	D	I	I	V	V	L	Q				E	F	D	D	G	W	A	F	G	R	N	V	S	T	S	A
Rozella_allomycis_11	D	R	V	V	R	A	I	F	E	Y	S	K	Q	D	Q	E	E	I	D	L	R	E	G	D				I	L	Q	V	N	S	L	E	Q	D	P	W	Y	Q	G	K	N	E	R	T	N	L
#Standard_DomainNumber	1	2	3	4	5	6	7	8	9	10	11	12	13	14	15	16	17	18	19	20	21	22	23	24	25	26	27	28	29	30	31	32	33				34	35	36	37	38	39	40	41	42	43	44	45	46
ABP1	N	P	W	A	T	A	E	Y	D	Y	D	A	A	E	D	N	E	L	T	F	V	E	N	D	K	I	I	N	I	E	F	V	D				D	D	W	W	L	G	E	L	E	K	D	G	S
BBC1	P	F	K	V	V	A	Q	F	P	Y	K	S	D	Y	E	D	D	L	N	F	E	K	D	Q	E	I	I	V	T	S	V	E	D				A	E	W	Y	F	G	E	Y	Q	D	D	V	I
BEM1_a	E	K	V	I	K	A	K	Y	S	Y	Q	A	Q	T	S	K	E	L	S	F	M	E	G	E	F	F	Y	V	S	G	D	E	K					D	W	Y	K	A	S	N	P	S	T	G	K
BEM1_b	S	L	Y	A	I	V	L	Y	D	F	K	A	E	K	A	D	E	L	T	T	Y	V	G	E	N	L	F	I	C	A	H	H	N				C	E	W	F	I	A	K	P	I	G	L	G	G
BOI1	F	P	L	Y	I	A	V	N	Q	Y	S	K	R	M	E	D	E	L	N	M	K	P	G	D	K	I	K	V	I	T	D	D	G	E	Y	N	D	G	W	Y	Y	G	R	N	L	R	T	K	E
BOI2	F	P	M	Y	I	A	I	N	E	Y	F	K	R	M	E	D	E	L	D	M	K	P	G	D	K	I	K	V	I	T	D	D	E	E	Y	K	D	G	W	Y	F	G	R	N	L	R	T	N	E
BUD14	P	D	K	L	Y	A	L	Y	A	F	N	G	H	D	S	S	H	C	Q	L	G	Q	D	E	P	C	I	L	L	N	D	Q	D				A	Y	W	W	L	V	K	R	I	T	D	G	K
BZZ1_a	D	G	K	N	K	V	L	Y	A	Y	V	Q	K	D	D	D	E	I	T	I	T	P	G	D	K	I	S	L	V	A	R	D	T	G			S	G	W	T	K	I	N	N	D	T	T	G	E
BZZ1_b	V	R	T	M	E	A	I	Y	A	Y	E	A	Q	G	D	D	E	I	S	I	D	P	G	D	I	I	T	V	I	R	G	D	D	G			S	G	W	T	Y	G	E	C	D	G			L
CDC25	I	G	I	V	V	A	A	Y	D	F	N	Y	P	I	K	Q	L	L	S	V	Q	Q	G	E	T	I	Y	I	L	N	K	N	S				S	G	W	W	D	G	L	V	I	D	K	V	N
CYK2	I	E	Y	A	K	A	M	Y	P	L	I	G	N	E	A	G	L	A	N	F	H	K	G	D	Y	L	L	I	T	E	I	V	N				K	D	W	Y	K	G	E	V	Y	D	N	H	R
CYK3	P	F	K	V	K	A	R	Y	G	W	S	G	Q	T	K	G	D	L	G	F	L	E	G	D	I	M	E	V	T	R	I	A	G					S	W	F	Y	G	K	L	L	R			C
FUS1	G	K	T	Y	T	V	I	Q	D	Y	E	P	R	L	T	D	E	I	R	I	S	L	G	E	K	V	K	I	L	A	T	H	T				D	G	W	C	L	V	E	K	C	N	N	E	D
HSE1	V	R	R	V	R	A	L	Y	D	L	T	T	N	E	P	E	L	S		F	R	K	G	D	V	I	T	V	L	E	Q	V	Y				R	D	W	W	K	G	A	L	R	G			N
LSB1	E	E	Y	V	E	A	L	Y	D	F	E	A	Q	Q	D	G	D	L	S	L	K	T	G	D	K	I	Q	V	L	E	K	I	S				P	D	W	Y	R	G	K	S	N	N			K
LSB2	L	E	Y	V	E	A	L	Y	Q	F	D	P	Q	Q	D	G	D	L	G	L	K	P	G	D	K	V	Q	L	L	E	K	L	S				P	E	W	Y	K	G	S	C	N	G			R
LSB3	S	P	K	A	V	A	L	Y	S	F	A	G	E	E	S	G	D	L	P	F	R	K	G	D	V	I	T	I	L	K	K	S	D	S	Q		N	D	W	W	T	G	R	V	N	G			R
LSB4	T	P	T	A	V	A	L	Y	N	F	A	G	E	Q	P	G	D	L	A	F	K	K	G	D	V	I	T	I	L	K	K	S	D	S	Q		N	D	W	W	T	G	R	T	N	G			K
MYO3	D	P	K	F	E	A	A	Y	D	F	P	G	S	G	S	S	E	L	P	L	K	K	G	D	I	V	F	I	S	R	D	E	P				S	G	W	S	L	A	K	L	L	D	G	S	K
MYO5	E	P	M	F	E	A	A	Y	D	F	P	G	S	G	S	S	E	L	P	L	K	K	G	D	V	I	Y	I	T	R	E	E	P				S	G	W	S	L	G	K	L	L	D	G	S	K
NBP2	N	Q	R	A	V	A	L	Y	D	F	E	P	E	N	D	N	E	L	R	L	A	E	G	D	I	V	F	I	S	Y	K	H	G				Q	G	W	L	V	A	E	N	E	S	G	S	K
PEX13	L	E	F	A	R	A	L	Y	D	F	V	P	E	N	P	M	E	V	A	L	K	K	G	D	L	M	A	I	L	S	K	K	D	P	L	G	S	D	W	W	K	V	R	T	K	N		G	N
RV167	V	E	T	V	T	A	L	Y	D	Y	Q	A	Q	A	A	G	D	L	S	F	P	A	G	A	V	I	E	I	V	Q	R	T	P	D	V		N	E	W	W	T	G	R	Y	N	G			Q
SCDC25	I	D	V	V	E	C	T	Y	Q	Y	F	T	K	S	R	N	K	L	S	L	R	V	G	D	L	I	Y	V	L	T	K	G	S				N	G	W	W	D	G	V	L	I	R	I	L	D
SHO1	I	Y	K	A	K	A	L	Y	P	Y	D	A	D	D	D	Y	E	I	S	F	E	Q	N	E	I	L	Q	V	S	D	I	E					G	R	W	W	K	A	R	R	A	N		G	E
SLA1_a	L	G	I	Y	R	A	V	Y	A	Y	E	P	Q	T	P	E	E	L	A	I	Q	E	D	D	L	L	Y	L	L	Q	K	S	D	I			D	D	W	W	T	V	K	K	R	V	E	E	P
SLA1_b	L	K	K	V	R	A	I	Y	D	Y	E	Q	V	Q	N	E	E	L	T	F	H	E	N	D	V	F	D	V	F	D	D	K	D				A	D	W	L	L	V	K	S	T	V	S	N	E
SLA1_c	K	K	R	G	I	V	Q	Y	D	F	M	A	E	S	Q	D	E	L	T	I	K	S	G	D	K	V	Y	I	L	D	D	K	K	S			K	D	W	W	M	C	Q	L	V	D	S	G	K
~ABP1	534	535	536	537	538	539	540	541	542	543	544	545	546	547	548	549	550	551	552	553	554	555	556	557	558	559	560	561	562	563	564	565	566				567	568	569	570	571	572	573	574	575	576	577	578	579
~BBC1	7	8	9	10	11	12	13	14	15	16	17	18	19	20	21	22	23	24	25	26	27	28	29	30	31	32	33	34	35	36	37	38	39				40	41	42	43	44	45	46	47	48	49	53	54	55
~BEM1_a	74	75	76	77	78	79	80	81	82	83	84	85	86	87	88	89	90	91	92	93	94	95	96	97	98	99	100	101	102	103	104	105	106					107	108	109	110	111	112	113	114	115	116	117	118
~BEM1_b	157	158	159	160	161	162	163	164	165	166	167	168	169	170	171	172	173	174	175	176	177	178	179	180	181	182	183	184	185	186	187	188	189				190	191	192	193	194	195	196	197	198	199	201	202	203
~BOI1	15	16	17	18	19	20	21	22	23	24	25	26	27	28	29	30	31	32	33	34	35	36	37	38	39	40	41	42	43	44	45	46	47	48	49	50	51	52	53	54	55	56	57	58	59	60	61	62	63
~BOI2	45	46	47	48	49	50	51	52	53	54	55	56	57	58	59	60	61	62	63	64	65	66	67	68	69	70	71	72	73	74	75	76	77	78	79	80	81	82	83	84	85	86	87	88	89	90	91	92	93
~BUD14	261	262	263	264	265	266	267	268	269	270	271	272	273	274	275	276	277	278	279	280	281	282	283	284	285	286	287	288	289	290	291	292	293				294	295	296	297	298	299	300	301	302	303	304	305	306
~BZZ1_a	495	496	497	498	499	500	501	502	503	504	505	506	507	508	509	510	511	512	513	514	515	516	517	518	519	520	521	522	523	524	525	526	527	528			529	530	531	532	533	534	535	536	537	538	539	540	541
~BZZ1_b	579	580	581	582	583	584	585	586	587	588	589	590	591	592	593	594	595	596	597	598	599	600	601	602	603	604	605	606	607	608	609	610	611	612			613	614	615	616	617	618	619	620	621	622			623
~CDC25	60	61	62	63	64	65	66	67	68	69	70	71	72	73	74	80	81	82	83	84	85	86	87	88	89	90	91	92	93	94	95	96	97				98	99	100	101	102	103	104	105	106	107	112	113	114
~CYK2	601	602	603	604	605	606	607	608	609	610	611	612	613	614	615	617	618	619	620	621	622	623	624	625	626	627	628	629	630	631	632	633	634				635	636	637	638	639	640	641	642	643	644	651	652	653
~CYK3	11	12	13	14	15	16	17	18	19	20	21	22	23	24	25	26	27	28	29	30	31	32	33	34	35	36	37	38	39	40	41	42	43					44	45	46	47	48	49	50	51	52			56
~FUS1	438	439	440	441	442	443	444	445	446	447	448	449	450	451	452	453	454	455	456	457	458	459	460	461	462	463	464	465	466	467	468	469	470				471	472	473	474	475	476	477	478	479	480	497	498	499
~HSE1	219	220	221	222	223	224	225	226	227	228	229	230	231	232	233	235	236	237		238	239	240	241	242	243	244	245	246	247	248	249	250	251				252	253	254	255	256	257	258	259	260	261			262
~LSB1	55	56	57	58	59	60	61	62	63	64	65	66	67	68	69	70	71	72	73	74	75	76	77	78	79	80	81	82	83	84	85	86	87				88	89	90	91	92	93	94	95	96	97			98
~LSB2	56	57	58	59	60	61	62	63	64	65	66	67	68	69	70	71	72	73	74	75	76	77	78	79	80	81	82	83	84	85	86	87	88				89	90	91	92	93	94	95	96	97	98			99
~LSB3	402	403	404	405	406	407	408	409	410	411	412	413	414	415	416	417	418	419	420	421	422	423	424	425	426	427	428	429	430	431	432	433	434	435	436		437	438	439	440	441	442	443	444	445	446			447
~LSB4	411	412	413	414	415	416	417	418	419	420	421	422	423	424	425	426	427	428	429	430	431	432	433	434	435	436	437	438	439	440	441	442	443	444	445		446	447	448	449	450	451	452	453	454	455			456
~MYO3	1122	1123	1124	1125	1126	1127	1128	1129	1130	1131	1132	1133	1134	1135	1136	1138	1139	1140	1141	1142	1143	1144	1145	1146	1147	1148	1149	1150	1151	1152	1153	1154	1155				1156	1157	1158	1159	1160	1161	1162	1163	1164	1165	1166	1167	1168
~MYO5	1087	1088	1089	1090	1091	1092	1093	1094	1095	1096	1097	1098	1099	1100	1101	1103	1104	1105	1106	1107	1108	1109	1110	1111	1112	1113	1114	1115	1116	1117	1118	1119	1120				1121	1122	1123	1124	1125	1126	1127	1128	1129	1130	1131	1132	1133
~NBP2	112	113	114	115	116	117	118	119	120	121	122	123	124	125	126	127	128	129	130	131	132	133	134	135	136	137	138	139	140	141	142	143	144				145	146	147	148	149	150	151	152	153	154	155	156	157
~PEX13	308	309	310	311	312	313	314	315	316	317	318	319	320	321	322	324	325	326	327	328	329	330	331	332	333	334	335	336	337	338	339	340	341	342	343	344	347	348	349	350	351	352	353	354	355	356		357	358
~RV167	423	424	425	426	427	428	429	430	431	432	433	434	435	436	437	438	439	440	441	442	443	444	445	446	447	448	449	450	451	452	453	454	455	456	457		458	459	460	461	462	463	464	465	466	467			468
~SCDC25	28	29	30	31	32	33	34	35	36	37	38	39	40	41	42	43	44	45	46	47	48	49	50	51	52	53	54	55	56	57	58	59	60				61	62	63	64	65	66	67	68	69	70	81	82	83
~SHO1	302	303	304	305	306	307	308	309	310	311	312	313	314	315	316	319	320	321	322	323	324	325	326	327	328	329	330	331	332	333	334	335					336	337	338	339	340	341	342	343	344	345		346	347
~SLA1_a	5	6	7	8	9	10	11	12	13	14	15	16	17	18	19	20	21	22	23	24	25	26	27	28	29	30	31	32	33	34	35	36	37	38			39	40	41	42	43	44	45	46	47	48	54	55	56
~SLA1_b	71	72	73	74	75	76	77	78	79	80	81	82	83	84	85	88	89	90	91	92	93	94	95	96	97	98	99	100	101	102	103	104	105				106	107	108	109	110	111	112	113	114	115	116	117	118
~SLA1_c	355	356	357	358	359	360	361	362	363	364	365	366	367	368	369	370	371	372	373	374	375	376	377	378	379	380	381	382	383	384	385	386	387	388			389	390	391	392	393	394	395	396	397	398	399	400	401
[truncated: 39 more columns]

## Sheet: BOI2
#Standard_DomainNumber	1	2	3	4	5	6	7	8	9	10	11	12	13	14	15	16	17	18	19	20	21	22	23	24	25	26	27	28	29	30	31	32	33				34	35	36	37	38	39	40	41	42	43	44	45	46
#Entropy_Ratio		1.5	1	1.5	1.5	0.8	1.7	0.7	1.5	1.3	1.4	1.7	1.5	1.5	1.4	4.1	1.9	1.2	1.3	1.1	1.6	1.5	1.5	0.9	1.2	1.1	1.5	1.2	1.6	1.9	2	4.2	2.3				4.3	2.4	1	1.7	1.1	1.6	1.7	1.9		1.1	1.1	2.3	0.9
#Paralog_Entropy	4.8	4.6	3.7	2.2	4.1	1	2.1	1.4	3.4	1.3	5	3.8	4.3	4.5	4.4	4.1	1.9	1.2	3.3	2.2	4.9	4.9	2	1.4	3.7	1.3	4.5	1.2	2.1	4.6	4.5	5.1	4				4.3	2.9	1	2.1	4.5	2	3.3	3.7	4.3	4.6	4	4.6	4.3
#Ortholog_Entropy		3.1	3.8	1.5	2.7	1.2	1.2	2.1	2.3	1	3.6	2.3	2.8	3	3.2	1	1	1	2.6	2	3	3.2	1.3	1.5	3.1	1.2	3.1	1	1.3	2.4	2.2	1.2	1.7	3.4	1.2	2.8	1	1.2	1	1.2	4	1.2	1.9	2		4.4	3.7	2	4.6
#ProteinNumber_S.Cerevisiae	45	46	47	48	49	50	51	52	53	54	55	56	57	58	59	60	61	62	63	64	65	66	67	68	69	70	71	72	73	74	75	76	77	78	79	80	81	82	83	84	85	86	87	88	89	90	91	92	93
Saccharomyces_cerevisiae_0	F	P	M	Y	I	A	I	N	E	Y	F	K	R	M	E	D	E	L	D	M	K	P	G	D	K	I	K	V	I	T	D	D	E	E	Y	K	D	G	W	Y	F	G	R	N	L	R	T	N	E
Candida_glabrata_1	F	P	L	Y	I	A	I	N	A	Y	T	K	R	M	E	D	E	L	D	M	N	P	G	D	K	I	Q	V	I	N	D	D	G	E	F	N	D	G	W	F	Y	G	R	N	L	R	T	K	E
Cyberlindnera_fabianii_1		A	V	Y	Q	V	I	K	E	F	N	A	R	L	E	D	E	L	T	L	R	L	G	D	K	V	E	V	I	S	D	D	K	E	Y	N	D	G	W	Y	M	G	K	S	L	S	T	G	S
Debaryomyces_hansenii_1		S	V	Y	L	C	I	K	Q	F	N	A	R	L	G	D	E	L	S	L	K	I	G	D	K	V	E	V	L	A	D	D	S	E	Y	N	D	G	W	Y	M	G	K	N	L	L	T	E	E
Beauveria_bassiana_2	G	D	T	L	I	V	I	H	D	F	H	A	R	S	S	D	E	L	S	L	G	K	G	D	R	V	E	L	I	E	R	D	D	E	F	G	D	G	W	F	L	G	R	H	L	L	N	G	N
Chaetomium_thermophilum_2	G	D	I	L	I	V	I	H	D	F	Q	A	R	S	S	D	E	L	T	M	S	K	G	D	R	I	E	L	L	E	R	D	D	E	F	G	D	G	W	F	L	G	R	H	T	G	N	G	N
Arthroderma_benhamiae_3							T	N	D	F	D	A	R	G	A	D	E	L	T	L	R	R	G	D	K	V	E	L	L	E	L	D	E	G	F	G	D	G	W	Y	L	G	R	H	V	T	E	N	R
Aspergillus_fumigatus_3		D	F	L	L	V	V	H	D	F	D	A	R	G	T	D	E	L	T	L	R	R	G	E	K	I	E	L	I	E	L	D	E	G	F	G	D	G	W	Y	L	G	K	D	V	R	T	G	T
Blumeria_graminis_4									D	F	S	A	R	S	S	D	E	L	S	L	A	K	G	D	R	V	E	L	I	E	R	D	D	D	F	G	D	G	W	Y	L	G	R	H	L	N	K	G	N
Bipolaris_maydis_5		D	T	L	V	V	V	H	E	F	V	A	R	S	P	D	E	L	S	L	R	R	G	D	R	I	E	L	I	E	R	D	D	D	F	G	D	G	W	F	L	G	K	N	T	E	T	G	E
Dactylellina_haptotyla_6						V	L	H	D	F	D	A	R	S	P	D	E	L	S	L	K	K	N	A	K	I	E	L	L	E	R	D	E	E	Y	N	D	G	W	F	L	G	R	D	P	E	S	G	K
Schizosaccharomyces_octosporus_7			F	V	V	A	L	H	S	F	P	G	K	S	S	D	E	L	P	L	I	E	G	N	K	Y	L	L	I	K	M	D	E	E	F	G	D	G	W	W	E	A	E	D		Q	E	G	N
Pneumocystis_murina_7			L	V	F	A	L	H	D	F	E	A	V	S	P	E	D	L	P	L	K	R	G	E	Q	I	F	V	L	K	K	D	E	G	F	N	D	G	W	W	E	G	Q	N		M	E	G	R
Agaricus_bisporus_8			Y	V	Y	A	L	H	D	F	L	P	E	N	D	D	E	V	T	F	K	A	G	E	R	V	E	V	V	E	K	D	D	A	Y	G	D	G	W	W	Q	G	R	N		L	D	G	K
Fomitopsis_pinicola_8			Y	V	Y	A	L	H	E	F	T	P	E	N	P	D	E	I	P	L	K	V	G	D	K	I	E	V	I	E	R	D	D	L	Y	G	D	G	W	W	K	G	R	N		P	A	G	E
Gloeophyllum_trabeum_8			Y	V	Y	A	L	H	D	F	A	P	E	H	D	D	E	V	P	F	R	A	G	E	R	I	E	V	L	E	K	D	D	L	Y	G	D	G	W	W	Q	G	R	N		L	A	G	Q
Paxillus_rubicundulus_8			Y	V	Y	A	L	H	D	F	L	P	E	H	E	D	E	I	T	F	L	A	G	Q	P	I	E	V	I	E	R	D	D	Q	Y	N	D	G	W	W	Q	G	R	N		V	T	G	K
Mixia_osmundae_9			V	V	Y	G	L	H	A	F	D	A	E	N	P	D	E	I	S	F	I	A	G	E	R	I	D	V	V	E	R	D	D	Q	Y	N	D	G	W	W	Q	G	R	N		A	A	G	Q
Melampsora_larici-populina_9	L	I	T	V	Y	A	I	H	D	F	Q	A	E	N	P	D	E	L	S	F	S	A	G	E	P	I	D	V	T	E	K	D	D	Q	Y	G	D	G	W	W	Q	G	R	N		T	K	G	A
Pseudozyma_hubeiensis_10	V	D	R	V	W	A	L	H	D	F	E	A	E	N	P	D	E	V	S	F	K	A	G	E	S	I	L	V	V	E	K	D	D	E	Y	G	D	G	W	W	Q	G	T	N		E	K	G	H
Ustilago_hordei_10	V	D	R	V	W	A	L	H	D	F	E	A	E	N	P	D	E	V	S	F	K	A	G	E	C	I	F	V	V	E	K	D	D	E	F	G	D	G	W	W	Q	G	T	N		Q	S	G	H
Melanopsichium_pennsylvanicum_10	V	D	R	V	W	A	L	H	D	F	E	A	E	N	P	D	E	V	S	F	K	A	G	E	C	I	L	V	V	E	K	D	D	E	Y	G	D	G	W	W	Q	G	T	N		E	N	G	H
Sporisorium_reilianum_10	V	D	R	V	W	A	L	H	D	F	E	A	E	N	P	D	E	V	S	F	K	A	G	E	C	I	L	V	V	E	K	D	D	E	Y	G	D	G	W	W	Q	G	T	N		E	S	G	H
Mortierella_verticillata_11		E	T	V	W	A	I	H	N	F	E	A	E	A	D	D	E	I	S	F	H	I	G	E	P	I	I	I	T	Q	K	D	E	L	Y	Q	D	G	W	W	E	G	T	N		V	R	G	E
Lichtheimia_corymbifera_11	L	E	T	V	Y	A	I	H	H	F	E	A	E	N	P	D	E	I	A	F	A	V	G	E	P	I	I	V	L	E	K	D	D	G	Y	N	D	G	W	W	Q	G	R	N		V	K	G	E
Mucor_circinelloides_11	P	D	I	V	Y	A	I	H	N	F	E	A	E	N	E	D	E	V	T	F	R	Y	G	E	P	I	V	I	L	E	K	D	D	Q	F	L	D	G	W	W	Q	G	R	N		T	L	G	Q
Rhizophagus_irregularis_11	L	E	T	V	Y	A	I	H	S	F	E	A	E	N	D	D	E	I	P	F	Q	V	G	E	P	I	I	I	L	E	K	D	D	L	Y	G	D	S	W	W	K	G	K	N		I	H	G	Q
Batrachochytrium_dendrobatidis_11	E	M	C	V	R	A	C	D	D	Y	D	R	V	M	E	D	E	I	E	L	R	V	D	D	I	I	V	V	L	Q				E	F	D	D	G	W	A	F	G	R	N	V	S	T	S	A
Rozella_allomycis_11		R	V	V	R	A	I	F	E	Y	S	K	Q	D	Q	E	E	I	D	L	R	E	G	D				I	L	Q	V	N	S	L	E	Q	D	P	W	Y	Q	G	K	N	E	R	T	N	L
#Standard_DomainNumber	1	2	3	4	5	6	7	8	9	10	11	12	13	14	15	16	17	18	19	20	21	22	23	24	25	26	27	28	29	30	31	32	33				34	35	36	37	38	39	40	41	42	43	44	45	46
ABP1	N	P	W	A	T	A	E	Y	D	Y	D	A	A	E	D	N	E	L	T	F	V	E	N	D	K	I	I	N	I	E	F	V	D				D	D	W	W	L	G	E	L	E	K	D	G	S
BBC1	P	F	K	V	V	A	Q	F	P	Y	K	S	D	Y	E	D	D	L	N	F	E	K	D	Q	E	I	I	V	T	S	V	E	D				A	E	W	Y	F	G	E	Y	Q	D	D	V	I
BEM1_a	E	K	V	I	K	A	K	Y	S	Y	Q	A	Q	T	S	K	E	L	S	F	M	E	G	E	F	F	Y	V	S	G	D	E	K					D	W	Y	K	A	S	N	P	S	T	G	K
BEM1_b	S	L	Y	A	I	V	L	Y	D	F	K	A	E	K	A	D	E	L	T	T	Y	V	G	E	N	L	F	I	C	A	H	H	N				C	E	W	F	I	A	K	P	I	G	L	G	G
BOI1	F	P	L	Y	I	A	V	N	Q	Y	S	K	R	M	E	D	E	L	N	M	K	P	G	D	K	I	K	V	I	T	D	D	G	E	Y	N	D	G	W	Y	Y	G	R	N	L	R	T	K	E
BOI2	F	P	M	Y	I	A	I	N	E	Y	F	K	R	M	E	D	E	L	D	M	K	P	G	D	K	I	K	V	I	T	D	D	E	E	Y	K	D	G	W	Y	F	G	R	N	L	R	T	N	E
BUD14	P	D	K	L	Y	A	L	Y	A	F	N	G	H	D	S	S	H	C	Q	L	G	Q	D	E	P	C	I	L	L	N	D	Q	D				A	Y	W	W	L	V	K	R	I	T	D	G	K
BZZ1_a	D	G	K	N	K	V	L	Y	A	Y	V	Q	K	D	D	D	E	I	T	I	T	P	G	D	K	I	S	L	V	A	R	D	T	G			S	G	W	T	K	I	N	N	D	T	T	G	E
BZZ1_b	V	R	T	M	E	A	I	Y	A	Y	E	A	Q	G	D	D	E	I	S	I	D	P	G	D	I	I	T	V	I	R	G	D	D	G			S	G	W	T	Y	G	E	C	D	G			L
CDC25	I	G	I	V	V	A	A	Y	D	F	N	Y	P	I	K	Q	L	L	S	V	Q	Q	G	E	T	I	Y	I	L	N	K	N	S				S	G	W	W	D	G	L	V	I	D	K	V	N
CYK2	I	E	Y	A	K	A	M	Y	P	L	I	G	N	E	A	G	L	A	N	F	H	K	G	D	Y	L	L	I	T	E	I	V	N				K	D	W	Y	K	G	E	V	Y	D	N	H	R
CYK3	P	F	K	V	K	A	R	Y	G	W	S	G	Q	T	K	G	D	L	G	F	L	E	G	D	I	M	E	V	T	R	I	A	G					S	W	F	Y	G	K	L	L	R			C
FUS1	G	K	T	Y	T	V	I	Q	D	Y	E	P	R	L	T	D	E	I	R	I	S	L	G	E	K	V	K	I	L	A	T	H	T				D	G	W	C	L	V	E	K	C	N	N	E	D
HSE1	V	R	R	V	R	A	L	Y	D	L	T	T	N	E	P	E	L	S		F	R	K	G	D	V	I	T	V	L	E	Q	V	Y				R	D	W	W	K	G	A	L	R	G			N
LSB1	E	E	Y	V	E	A	L	Y	D	F	E	A	Q	Q	D	G	D	L	S	L	K	T	G	D	K	I	Q	V	L	E	K	I	S				P	D	W	Y	R	G	K	S	N	N			K
LSB2	L	E	Y	V	E	A	L	Y	Q	F	D	P	Q	Q	D	G	D	L	G	L	K	P	G	D	K	V	Q	L	L	E	K	L	S				P	E	W	Y	K	G	S	C	N	G			R
LSB3	S	P	K	A	V	A	L	Y	S	F	A	G	E	E	S	G	D	L	P	F	R	K	G	D	V	I	T	I	L	K	K	S	D	S	Q		N	D	W	W	T	G	R	V	N	G			R
LSB4	T	P	T	A	V	A	L	Y	N	F	A	G	E	Q	P	G	D	L	A	F	K	K	G	D	V	I	T	I	L	K	K	S	D	S	Q		N	D	W	W	T	G	R	T	N	G			K
MYO3	D	P	K	F	E	A	A	Y	D	F	P	G	S	G	S	S	E	L	P	L	K	K	G	D	I	V	F	I	S	R	D	E	P				S	G	W	S	L	A	K	L	L	D	G	S	K
MYO5	E	P	M	F	E	A	A	Y	D	F	P	G	S	G	S	S	E	L	P	L	K	K	G	D	V	I	Y	I	T	R	E	E	P				S	G	W	S	L	G	K	L	L	D	G	S	K
NBP2	N	Q	R	A	V	A	L	Y	D	F	E	P	E	N	D	N	E	L	R	L	A	E	G	D	I	V	F	I	S	Y	K	H	G				Q	G	W	L	V	A	E	N	E	S	G	S	K
PEX13	L	E	F	A	R	A	L	Y	D	F	V	P	E	N	P	M	E	V	A	L	K	K	G	D	L	M	A	I	L	S	K	K	D	P	L	G	S	D	W	W	K	V	R	T	K	N		G	N
RV167	V	E	T	V	T	A	L	Y	D	Y	Q	A	Q	A	A	G	D	L	S	F	P	A	G	A	V	I	E	I	V	Q	R	T	P	D	V		N	E	W	W	T	G	R	Y	N	G			Q
SCDC25	I	D	V	V	E	C	T	Y	Q	Y	F	T	K	S	R	N	K	L	S	L	R	V	G	D	L	I	Y	V	L	T	K	G	S				N	G	W	W	D	G	V	L	I	R	I	L	D
SHO1	I	Y	K	A	K	A	L	Y	P	Y	D	A	D	D	D	Y	E	I	S	F	E	Q	N	E	I	L	Q	V	S	D	I	E					G	R	W	W	K	A	R	R	A	N		G	E
SLA1_a	L	G	I	Y	R	A	V	Y	A	Y	E	P	Q	T	P	E	E	L	A	I	Q	E	D	D	L	L	Y	L	L	Q	K	S	D	I			D	D	W	W	T	V	K	K	R	V	E	E	P
SLA1_b	L	K	K	V	R	A	I	Y	D	Y	E	Q	V	Q	N	E	E	L	T	F	H	E	N	D	V	F	D	V	F	D	D	K	D				A	D	W	L	L	V	K	S	T	V	S	N	E
SLA1_c	K	K	R	G	I	V	Q	Y	D	F	M	A	E	S	Q	D	E	L	T	I	K	S	G	D	K	V	Y	I	L	D	D	K	K	S			K	D	W	W	M	C	Q	L	V	D	S	G	K
~ABP1	534	535	536	537	538	539	540	541	542	543	544	545	546	547	548	549	550	551	552	553	554	555	556	557	558	559	560	561	562	563	564	565	566				567	568	569	570	571	572	573	574	575	576	577	578	579
~BBC1	7	8	9	10	11	12	13	14	15	16	17	18	19	20	21	22	23	24	25	26	27	28	29	30	31	32	33	34	35	36	37	38	39				40	41	42	43	44	45	46	47	48	49	53	54	55
~BEM1_a	74	75	76	77	78	79	80	81	82	83	84	85	86	87	88	89	90	91	92	93	94	95	96	97	98	99	100	101	102	103	104	105	106					107	108	109	110	111	112	113	114	115	116	117	118
~BEM1_b	157	158	159	160	161	162	163	164	165	166	167	168	169	170	171	172	173	174	175	176	177	178	179	180	181	182	183	184	185	186	187	188	189				190	191	192	193	194	195	196	197	198	199	201	202	203
~BOI1	15	16	17	18	19	20	21	22	23	24	25	26	27	28	29	30	31	32	33	34	35	36	37	38	39	40	41	42	43	44	45	46	47	48	49	50	51	52	53	54	55	56	57	58	59	60	61	62	63
~BOI2	45	46	47	48	49	50	51	52	53	54	55	56	57	58	59	60	61	62	63	64	65	66	67	68	69	70	71	72	73	74	75	76	77	78	79	80	81	82	83	84	85	86	87	88	89	90	91	92	93
~BUD14	261	262	263	264	265	266	267	268	269	270	271	272	273	274	275	276	277	278	279	280	281	282	283	284	285	286	287	288	289	290	291	292	293				294	295	296	297	298	299	300	301	302	303	304	305	306
~BZZ1_a	495	496	497	498	499	500	501	502	503	504	505	506	507	508	509	510	511	512	513	514	515	516	517	518	519	520	521	522	523	524	525	526	527	528			529	530	531	532	533	534	535	536	537	538	539	540	541
~BZZ1_b	579	580	581	582	583	584	585	586	587	588	589	590	591	592	593	594	595	596	597	598	599	600	601	602	603	604	605	606	607	608	609	610	611	612			613	614	615	616	617	618	619	620	621	622			623
~CDC25	60	61	62	63	64	65	66	67	68	69	70	71	72	73	74	80	81	82	83	84	85	86	87	88	89	90	91	92	93	94	95	96	97				98	99	100	101	102	103	104	105	106	107	112	113	114
~CYK2	601	602	603	604	605	606	607	608	609	610	611	612	613	614	615	617	618	619	620	621	622	623	624	625	626	627	628	629	630	631	632	633	634				635	636	637	638	639	640	641	642	643	644	651	652	653
~CYK3	11	12	13	14	15	16	17	18	19	20	21	22	23	24	25	26	27	28	29	30	31	32	33	34	35	36	37	38	39	40	41	42	43					44	45	46	47	48	49	50	51	52			56
~FUS1	438	439	440	441	442	443	444	445	446	447	448	449	450	451	452	453	454	455	456	457	458	459	460	461	462	463	464	465	466	467	468	469	470				471	472	473	474	475	476	477	478	479	480	497	498	499
~HSE1	219	220	221	222	223	224	225	226	227	228	229	230	231	232	233	235	236	237		238	239	240	241	242	243	244	245	246	247	248	249	250	251				252	253	254	255	256	257	258	259	260	261			262
~LSB1	55	56	57	58	59	60	61	62	63	64	65	66	67	68	69	70	71	72	73	74	75	76	77	78	79	80	81	82	83	84	85	86	87				88	89	90	91	92	93	94	95	96	97			98
~LSB2	56	57	58	59	60	61	62	63	64	65	66	67	68	69	70	71	72	73	74	75	76	77	78	79	80	81	82	83	84	85	86	87	88				89	90	91	92	93	94	95	96	97	98			99
~LSB3	402	403	404	405	406	407	408	409	410	411	412	413	414	415	416	417	418	419	420	421	422	423	424	425	426	427	428	429	430	431	432	433	434	435	436		437	438	439	440	441	442	443	444	445	446			447
~LSB4	411	412	413	414	415	416	417	418	419	420	421	422	423	424	425	426	427	428	429	430	431	432	433	434	435	436	437	438	439	440	441	442	443	444	445		446	447	448	449	450	451	452	453	454	455			456
~MYO3	1122	1123	1124	1125	1126	1127	1128	1129	1130	1131	1132	1133	1134	1135	1136	1138	1139	1140	1141	1142	1143	1144	1145	1146	1147	1148	1149	1150	1151	1152	1153	1154	1155				1156	1157	1158	1159	1160	1161	1162	1163	1164	1165	1166	1167	1168
~MYO5	1087	1088	1089	1090	1091	1092	1093	1094	1095	1096	1097	1098	1099	1100	1101	1103	1104	1105	1106	1107	1108	1109	1110	1111	1112	1113	1114	1115	1116	1117	1118	1119	1120				1121	1122	1123	1124	1125	1126	1127	1128	1129	1130	1131	1132	1133
~NBP2	112	113	114	115	116	117	118	119	120	121	122	123	124	125	126	127	128	129	130	131	132	133	134	135	136	137	138	139	140	141	142	143	144				145	146	147	148	149	150	151	152	153	154	155	156	157
~PEX13	308	309	310	311	312	313	314	315	316	317	318	319	320	321	322	324	325	326	327	328	329	330	331	332	333	334	335	336	337	338	339	340	341	342	343	344	347	348	349	350	351	352	353	354	355	356		357	358
~RV167	423	424	425	426	427	428	429	430	431	432	433	434	435	436	437	438	439	440	441	442	443	444	445	446	447	448	449	450	451	452	453	454	455	456	457		458	459	460	461	462	463	464	465	466	467			468
~SCDC25	28	29	30	31	32	33	34	35	36	37	38	39	40	41	42	43	44	45	46	47	48	49	50	51	52	53	54	55	56	57	58	59	60				61	62	63	64	65	66	67	68	69	70	81	82	83
~SHO1	302	303	304	305	306	307	308	309	310	311	312	313	314	315	316	319	320	321	322	323	324	325	326	327	328	329	330	331	332	333	334	335					336	337	338	339	340	341	342	343	344	345		346	347
~SLA1_a	5	6	7	8	9	10	11	12	13	14	15	16	17	18	19	20	21	22	23	24	25	26	27	28	29	30	31	32	33	34	35	36	37	38			39	40	41	42	43	44	45	46	47	48	54	55	56
~SLA1_b	71	72	73	74	75	76	77	78	79	80	81	82	83	84	85	88	89	90	91	92	93	94	95	96	97	98	99	100	101	102	103	104	105				106	107	108	109	110	111	112	113	114	115	116	117	118
~SLA1_c	355	356	357	358	359	360	361	362	363	364	365	366	367	368	369	370	371	372	373	374	375	376	377	378	379	380	381	382	383	384	385	386	387	388			389	390	391	392	393	394	395	396	397	398	399	400	401
[truncated: 39 more columns]

## Sheet: BUD14
#Standard_DomainNumber	1	2	3	4	5	6	7	8	9	10	11	12	13	14	15	16	17	18	19	20	21	22	23	24	25	26	27	28	29	30	31	32	33	34	35	36	37	38	39	40	41	42	43	44	45	46	47	48	49
#Entropy_Ratio	2.8	2.5	1.4	1.9	4.1	0.7	1.7	1.1	1.7	1.3	2.8	2.5	2.5	2.6	2.8	2.8	1.3	1.2	2.7	2.2	1.2	3.7	1	0.9	1.3	1.3	1.6	1.2	2.1	3.1	4.5	4.2	2.6	3.1	2.9	1	1.7	4.5	2	3.3	2.2	3.3	2.7	1.8	1.8	1.3	4.9	1	1.8
#Paralog_Entropy	4.8	4.6	3.7	2.2	4.1	1	2.1	1.4	3.4	1.3	5	3.8	4.3	4.5	4.4	4.1	1.9	1.2	3.3	2.2	4.9	4.9	2	1.4	3.7	1.3	4.5	1.2	2.1	4.6	4.5	5.1	4	4.3	2.9	1	2.1	4.5	2	3.3	3.7	4.3	4.6	4	4.6	4.3	4.9	1	1.8
#Ortholog_Entropy	1.7	1.8	2.7	1.2	1	1.5	1.2	1.3	2	1	1.8	1.5	1.7	1.7	1.6	1.5	1.5	1	1.2	1	4.1	1.3	1.9	1.5	2.8	1	2.8	1	1	1.5	1	1.2	1.5	1.4	1	1	1.2	1	1	1	1.7	1.3	1.7	2.2	2.6	3.4	1	1	1
#ProteinNumber_S.Cerevisiae	261	262	263	264	265	266	267	268	269	270	271	272	273	274	275	276	277	278	279	280	281	282	283	284	285	286	287	288	289	290	291	292	293	294	295	296	297	298	299	300	301	302	303	304	305	306	307	308	309
Saccharomyces_cerevisiae_0	P	D	K	L	Y	A	L	Y	A	F	N	G	H	D	S	S	H	C	Q	L	G	Q	D	E	P	C	I	L	L	N	D	Q	D	A	Y	W	W	L	V	K	R	I	T	D	G	K	I	G	F
Candida_glabrata_1	P	D	K	L	Y	A	L	Y	P	F	Q	G	P	D	S	S	H	C	Q	L	E	Q	D	E	P	C	I	L	L	N	D	Q	D	A	Y	W	W	L	V	K	R	C	S	D	K	K	I	G	F
Cyberlindnera_fabianii_1	P	G	K	L	Y	A	L	Y	E	F	S	G	D	D	P	S	H	C	E	L	D	R	D	D	A	V	V	L	L	N	D	Q	D	S	Y	W	W	L	V	R	K	D	I	D	G	K	I	G	F
Debaryomyces_hansenii_1	P	D	K	V	Y	G	L	Y	D	F	S	G	P	D	P	S	H	C	T	L	S	R	D	E	P	V	Y	L	L	N	D	E	D	N	Y	W	C	L	I	K	K	L	S	K
Beauveria_bassiana_2	F	Q	F	V	Y	A	L	H	T	F	V	A	T	V	E	G	Q	A	N	A	T	K	G	D	T	M	V	L	L	D	D	S	N	S	Y	W	W	L	V	R	V	V	K	D	S	S	I	G	Y
Chaetomium_thermophilum_2	F	D	F	V	Y	A	L	H	T	F	V	A	T	V	E	G	Q	A	N	A	T	K	G	D	T	M	V	L	L	D	D	S	N	S	Y	W	W	L	V	R	V	V	K	D	S	S	I	G	Y
Arthroderma_benhamiae_3	F	E	F	V	Y	A	L	H	T	F	I	A	T	V	E	G	Q	A	N	A	T	K	G	D	T	M	V	L	L	D	D	S	N	S	Y	W	W	L	V	R	V	V	K	D	G	S	I	G	Y
Aspergillus_fumigatus_3	F	E	F	V	Y	A	L	H	N	F	V	A	T	V	D	G	Q	A	N	A	A	K	G	D	T	M	V	L	L	D	D	S	N	S	Y	W	W	L	V	R	I	V	K	D	G	S	I	G	Y
Blumeria_graminis_4	F	D	F	V	Y	A	L	H	N	F	I	A	T	I	E	G	Q	A	N	V	T	K	G	D	S	M	V	L	L	D	D	S	N	S	Y	W	W	L	V	R	V	V	K	D	S	S	I	G	Y
Bipolaris_maydis_5	F	E	F	V	Y	A	L	H	T	F	V	A	T	V	E	G	Q	A	N	A	T	K	G	D	T	M	V	L	L	D	D	S	N	S	Y	W	W	L	V	R	V	S	K	D	N	S	I	G	Y
Dactylellina_haptotyla_6	F	E	F	V	Y	A	L	H	T	F	I	A	T	V	E	G	Q	A	N	A	T	K	G	D	T	M	V	L	L	D	D	S	N	S	Y	W	W	L	V	R	V	V	K	D	S	S	I	G	Y
Schizosaccharomyces_octosporus_7	A	N	Y	V	Y	A	I	R	R	F	D	A	T	V	E	G	Q	V	T	A	E	K	G	D	M	M	L	L	L	D	D	S	N	S	Y	W	W	L	V	K	I	C	N	N	T	T	I	G	Y
Pneumocystis_murina_7	F	N	F	V	Y	A	L	H	T	F	V	A	T	V	E	G	Q	A	N	V	I	K	G	D	T	L	I	L	L	D	D	S	N	S	Y	W	W	L	V	R	L	A	K	D	Q	T	V	G	Y
Agaricus_bisporus_8	F	D	L	V	Y	S	L	H	S	F	A	A	T	V	D	G	Q	A	N	V	V	K	G	D	R	L	F	L	I	D	D	S	N	S	Y	W	W	L	V	R	V	L	K	T	Q	E	V	G	Y
Fomitopsis_pinicola_8	F	D	L	V	Y	A	L	H	S	F	A	A	T	V	E	G	Q	A	N	V	V	K	G	D	S	L	F	L	M	D	D	S	N	S	Y	W	W	L	V	R	V	L	K	T	Q	E	V	G	Y
Gloeophyllum_trabeum_8	F	D	L	V	Y	A	L	H	S	F	A	A	T	V	E	G	Q	A	N	V	V	K	G	D	S	L	F	L	M	D	D	S	N	S	Y	W	W	L	V	R	V	L	K	T	Q	E	V	G	Y
Paxillus_rubicundulus_8	F	D	L	V	Y	S	L	H	S	F	A	A	T	V	E	G	Q	A	S	V	V	K	G	D	S	L	F	L	M	D	D	T	N	S	Y	W	W	L	V	R	V	L	K	T	Q	D	I	G	Y
Mixia_osmundae_9	F	D	L	V	Y	A	L	H	T	F	L	A	T	V	E	G	Q	A	S	V	V	K	G	D	H	L	T	L	L	D	D	S	N	S	Y	W	W	L	V	R	V	L	K	T	Q	A	V	G	Y
Melampsora_larici-populina_9	F	T	L	V	Y	A	L	H	T	F	L	A	T	V	D	G	Q	A	S	V	V	K	G	D	Q	L	T	L	L	D	D	S	N	S	Y	W	W	L	I	R	V	L	K	T	Q	A	V	G	Y
Pseudozyma_hubeiensis_10	F	D	L	V	Y	A	L	H	N	F	V	A	T	V	E	G	Q	A	T	V	H	K	G	N	S	L	T	L	L	D	D	S	N	S	Y	W	W	L	V	R	V	L	R	T	Q	E	V	G	Y
Ustilago_hordei_10	F	D	L	V	Y	A	L	H	N	F	V	A	T	V	E	G	Q	A	T	V	H	K	G	N	S	L	T	L	L	D	D	S	N	S	Y	W	W	L	V	R	V	L	R	T	Q	E	V	G	Y
Melanopsichium_pennsylvanicum_10	F	D	L	V	Y	A	L	H	N	F	V	A	T	V	E	G	Q	A	T	V	H	K	G	N	S	L	T	L	L	D	D	S	N	S	Y	W	W	L	V	R	V	L	R	T	Q	E	V	G	Y
Sporisorium_reilianum_10	F	D	L	V	Y	A	L	H	N	F	V	A	T	V	E	G	Q	A	T	V	H	K	G	N	S	L	T	L	L	D	D	S	N	S	Y	W	W	L	V	R	V	L	R	T	Q	E	V	G	Y
Mortierella_verticillata_11	F	N	L	V	Y	A	F	H	T	F	V	A	T	Q	E	G	Q	A	S	V	V	R	N	D	S	L	M	L	L	E	D	T	N	V	Y	W	W	L	V	R	V	L	K	T	G	V	I	G	Y
Lichtheimia_corymbifera_11	F	D	L	V	Y	A	L	H	T	F	A	A	T	V	E	G	Q	A	S	V	V	K	G	D	A	L	T	L	L	D	D	S	N	S	Y	W	W	L	V	K	V	L	K	T	S	E	V	G	Y
Mucor_circinelloides_11	F	D	M	V	Y	A	L	H	T	F	A	A	T	V	E	G	Q	A	S	V	V	R	G	D	A	L	T	L	L	D	D	S	N	S	Y	W	W	L	V	K	V	L	K	T	A	E	V	G	Y
Rhizophagus_irregularis_11	F	D	L	V	Y	A	L	H	T	F	Q	A	T	V	E	G	Q	A	S	V	E	K	G	D	S	L	T	L	L	D	D	S	N	S	Y	W	W	L	V	K	V	L	K	N	D	E	V	G	Y
fungal_sp._11	F	D	F	V	Y	A	L	H	T	F	V	A	T	V	E	G	Q	A	N	A	T	K	G	D	T	M	V	L	L	D	D	S	N	S	Y	W	W	L	V	R	I	V	K	D	S	S	I	G	Y
Rozella_allomycis_11	H	E	C	F	Y	A	I	K	T	F	V	A	S	L	E	G	Q	I	T	V	Y	K	N	D	V	L	T	L	L	D	D	S	N	S	Y	W	W	L	V	R	S	L	K	S	G	E	V	G	Y
#Standard_DomainNumber	1	2	3	4	5	6	7	8	9	10	11	12	13	14	15	16	17	18	19	20	21	22	23	24	25	26	27	28	29	30	31	32	33	34	35	36	37	38	39	40	41	42	43	44	45	46	47	48	49
ABP1	N	P	W	A	T	A	E	Y	D	Y	D	A	A	E	D	N	E	L	T	F	V	E	N	D	K	I	I	N	I	E	F	V	D	D	D	W	W	L	G	E	L	E	K	D	G	S	K	G	L
BBC1	P	F	K	V	V	A	Q	F	P	Y	K	S	D	Y	E	D	D	L	N	F	E	K	D	Q	E	I	I	V	T	S	V	E	D	A	E	W	Y	F	G	E	Y	Q	D	D	V	I	E	G	I
BEM1_a	E	K	V	I	K	A	K	Y	S	Y	Q	A	Q	T	S	K	E	L	S	F	M	E	G	E	F	F	Y	V	S	G	D	E	K		D	W	Y	K	A	S	N	P	S	T	G	K	E	G	V
BEM1_b	S	L	Y	A	I	V	L	Y	D	F	K	A	E	K	A	D	E	L	T	T	Y	V	G	E	N	L	F	I	C	A	H	H	N	C	E	W	F	I	A	K	P	I	G	L	G	G	P	G	L
BOI1	F	P	L	Y	I	A	V	N	Q	Y	S	K	R	M	E	D	E	L	N	M	K	P	G	D	K	I	K	V	I	T	D	D	G	D	G	W	Y	Y	G	R	N	L	R	T	K	E	E	G	L
BOI2	F	P	M	Y	I	A	I	N	E	Y	F	K	R	M	E	D	E	L	D	M	K	P	G	D	K	I	K	V	I	T	D	D	E	D	G	W	Y	F	G	R	N	L	R	T	N	E	E	G	L
BUD14	P	D	K	L	Y	A	L	Y	A	F	N	G	H	D	S	S	H	C	Q	L	G	Q	D	E	P	C	I	L	L	N	D	Q	D	A	Y	W	W	L	V	K	R	I	T	D	G	K	I	G	F
BZZ1_a	D	G	K	N	K	V	L	Y	A	Y	V	Q	K	D	D	D	E	I	T	I	T	P	G	D	K	I	S	L	V	A	R	D	T	S	G	W	T	K	I	N	N	D	T	T	G	E	T	G	L
BZZ1_b	V	R	T	M	E	A	I	Y	A	Y	E	A	Q	G	D	D	E	I	S	I	D	P	G	D	I	I	T	V	I	R	G	D	D	S	G	W	T	Y	G	E	C	D	G			L	K	G	L
CDC25	I	G	I	V	V	A	A	Y	D	F	N	Y	P	I	K	Q	L	L	S	V	Q	Q	G	E	T	I	Y	I	L	N	K	N	S	S	G	W	W	D	G	L	V	I	D	K	V	N	R	G	W
CYK2	I	E	Y	A	K	A	M	Y	P	L	I	G	N	E	A	G	L	A	N	F	H	K	G	D	Y	L	L	I	T	E	I	V	N	K	D	W	Y	K	G	E	V	Y	D	N	H	R	I	G	L
CYK3	P	F	K	V	K	A	R	Y	G	W	S	G	Q	T	K	G	D	L	G	F	L	E	G	D	I	M	E	V	T	R	I	A	G		S	W	F	Y	G	K	L	L	R			C	S	G	Y
FUS1	G	K	T	Y	T	V	I	Q	D	Y	E	P	R	L	T	D	E	I	R	I	S	L	G	E	K	V	K	I	L	A	T	H	T	D	G	W	C	L	V	E	K	C	N	N	E	D	R	G	I
HSE1	V	R	R	V	R	A	L	Y	D	L	T	T	N	E	P	E	L	S		F	R	K	G	D	V	I	T	V	L	E	Q	V	Y	R	D	W	W	K	G	A	L	R	G			N	M	G	I
LSB1	E	E	Y	V	E	A	L	Y	D	F	E	A	Q	Q	D	G	D	L	S	L	K	T	G	D	K	I	Q	V	L	E	K	I	S	P	D	W	Y	R	G	K	S	N	N			K	I	G	I
LSB2	L	E	Y	V	E	A	L	Y	Q	F	D	P	Q	Q	D	G	D	L	G	L	K	P	G	D	K	V	Q	L	L	E	K	L	S	P	E	W	Y	K	G	S	C	N	G			R	T	G	I
LSB3	S	P	K	A	V	A	L	Y	S	F	A	G	E	E	S	G	D	L	P	F	R	K	G	D	V	I	T	I	L	K	K	S	D	N	D	W	W	T	G	R	V	N	G			R	E	G	I
LSB4	T	P	T	A	V	A	L	Y	N	F	A	G	E	Q	P	G	D	L	A	F	K	K	G	D	V	I	T	I	L	K	K	S	D	N	D	W	W	T	G	R	T	N	G			K	E	G	I
MYO3	D	P	K	F	E	A	A	Y	D	F	P	G	S	G	S	S	E	L	P	L	K	K	G	D	I	V	F	I	S	R	D	E	P	S	G	W	S	L	A	K	L	L	D	G	S	K	E	G	W
MYO5	E	P	M	F	E	A	A	Y	D	F	P	G	S	G	S	S	E	L	P	L	K	K	G	D	V	I	Y	I	T	R	E	E	P	S	G	W	S	L	G	K	L	L	D	G	S	K	E	G	W
NBP2	N	Q	R	A	V	A	L	Y	D	F	E	P	E	N	D	N	E	L	R	L	A	E	G	D	I	V	F	I	S	Y	K	H	G	Q	G	W	L	V	A	E	N	E	S	G	S	K	T	G	L
PEX13	L	E	F	A	R	A	L	Y	D	F	V	P	E	N	P	M	E	V	A	L	K	K	G	D	L	M	A	I	L	S	K	K	D	S	D	W	W	K	V	R	T	K	N		G	N	I	G	Y
RV167	V	E	T	V	T	A	L	Y	D	Y	Q	A	Q	A	A	G	D	L	S	F	P	A	G	A	V	I	E	I	V	Q	R	T	P	N	E	W	W	T	G	R	Y	N	G			Q	Q	G	V
SCDC25	I	D	V	V	E	C	T	Y	Q	Y	F	T	K	S	R	N	K	L	S	L	R	V	G	D	L	I	Y	V	L	T	K	G	S	N	G	W	W	D	G	V	L	I	R	I	L	D	R	G	W
SHO1	I	Y	K	A	K	A	L	Y	P	Y	D	A	D	D	D	Y	E	I	S	F	E	Q	N	E	I	L	Q	V	S	D	I	E		G	R	W	W	K	A	R	R	A	N		G	E	T	G	I
SLA1_a	L	G	I	Y	R	A	V	Y	A	Y	E	P	Q	T	P	E	E	L	A	I	Q	E	D	D	L	L	Y	L	L	Q	K	S	D	D	D	W	W	T	V	K	K	R	V	E	E	P	V	G	L
SLA1_b	L	K	K	V	R	A	I	Y	D	Y	E	Q	V	Q	N	E	E	L	T	F	H	E	N	D	V	F	D	V	F	D	D	K	D	A	D	W	L	L	V	K	S	T	V	S	N	E	F	G	F
SLA1_c	K	K	R	G	I	V	Q	Y	D	F	M	A	E	S	Q	D	E	L	T	I	K	S	G	D	K	V	Y	I	L	D	D	K	K	K	D	W	W	M	C	Q	L	V	D	S	G	K	S	G	L
~ABP1	534	535	536	537	538	539	540	541	542	543	544	545	546	547	548	549	550	551	552	553	554	555	556	557	558	559	560	561	562	563	564	565	566	567	568	569	570	571	572	573	574	575	576	577	578	579	580	581	582
~BBC1	7	8	9	10	11	12	13	14	15	16	17	18	19	20	21	22	23	24	25	26	27	28	29	30	31	32	33	34	35	36	37	38	39	40	41	42	43	44	45	46	47	48	49	53	54	55	56	57	58
~BEM1_a	74	75	76	77	78	79	80	81	82	83	84	85	86	87	88	89	90	91	92	93	94	95	96	97	98	99	100	101	102	103	104	105	106		107	108	109	110	111	112	113	114	115	116	117	118	119	120	121
~BEM1_b	157	158	159	160	161	162	163	164	165	166	167	168	169	170	171	172	173	174	175	176	177	178	179	180	181	182	183	184	185	186	187	188	189	190	191	192	193	194	195	196	197	198	199	201	202	203	204	205	206
~BOI1	15	16	17	18	19	20	21	22	23	24	25	26	27	28	29	30	31	32	33	34	35	36	37	38	39	40	41	42	43	44	45	46	47	51	52	53	54	55	56	57	58	59	60	61	62	63	64	65	66
~BOI2	45	46	47	48	49	50	51	52	53	54	55	56	57	58	59	60	61	62	63	64	65	66	67	68	69	70	71	72	73	74	75	76	77	81	82	83	84	85	86	87	88	89	90	91	92	93	94	95	96
~BUD14	261	262	263	264	265	266	267	268	269	270	271	272	273	274	275	276	277	278	279	280	281	282	283	284	285	286	287	288	289	290	291	292	293	294	295	296	297	298	299	300	301	302	303	304	305	306	307	308	309
~BZZ1_a	495	496	497	498	499	500	501	502	503	504	505	506	507	508	509	510	511	512	513	514	515	516	517	518	519	520	521	522	523	524	525	526	527	529	530	531	532	533	534	535	536	537	538	539	540	541	542	543	544
~BZZ1_b	579	580	581	582	583	584	585	586	587	588	589	590	591	592	593	594	595	596	597	598	599	600	601	602	603	604	605	606	607	608	609	610	611	613	614	615	616	617	618	619	620	621	622			623	624	625	626
~CDC25	60	61	62	63	64	65	66	67	68	69	70	71	72	73	74	80	81	82	83	84	85	86	87	88	89	90	91	92	93	94	95	96	97	98	99	100	101	102	103	104	105	106	107	112	113	114	115	116	117
~CYK2	601	602	603	604	605	606	607	608	609	610	611	612	613	614	615	617	618	619	620	621	622	623	624	625	626	627	628	629	630	631	632	633	634	635	636	637	638	639	640	641	642	643	644	651	652	653	654	655	656
~CYK3	11	12	13	14	15	16	17	18	19	20	21	22	23	24	25	26	27	28	29	30	31	32	33	34	35	36	37	38	39	40	41	42	43		44	45	46	47	48	49	50	51	52			56	57	58	59
~FUS1	438	439	440	441	442	443	444	445	446	447	448	449	450	451	452	453	454	455	456	457	458	459	460	461	462	463	464	465	466	467	468	469	470	471	472	473	474	475	476	477	478	479	480	497	498	499	500	501	502
~HSE1	219	220	221	222	223	224	225	226	227	228	229	230	231	232	233	235	236	237		238	239	240	241	242	243	244	245	246	247	248	249	250	251	252	253	254	255	256	257	258	259	260	261			262	263	264	265
~LSB1	55	56	57	58	59	60	61	62	63	64	65	66	67	68	69	70	71	72	73	74	75	76	77	78	79	80	81	82	83	84	85	86	87	88	89	90	91	92	93	94	95	96	97			98	99	100	101
~LSB2	56	57	58	59	60	61	62	63	64	65	66	67	68	69	70	71	72	73	74	75	76	77	78	79	80	81	82	83	84	85	86	87	88	89	90	91	92	93	94	95	96	97	98			99	100	101	102
~LSB3	402	403	404	405	406	407	408	409	410	411	412	413	414	415	416	417	418	419	420	421	422	423	424	425	426	427	428	429	430	431	432	433	434	437	438	439	440	441	442	443	444	445	446			447	448	449	450
~LSB4	411	412	413	414	415	416	417	418	419	420	421	422	423	424	425	426	427	428	429	430	431	432	433	434	435	436	437	438	439	440	441	442	443	446	447	448	449	450	451	452	453	454	455			456	457	458	459
~MYO3	1122	1123	1124	1125	1126	1127	1128	1129	1130	1131	1132	1133	1134	1135	1136	1138	1139	1140	1141	1142	1143	1144	1145	1146	1147	1148	1149	1150	1151	1152	1153	1154	1155	1156	1157	1158	1159	1160	1161	1162	1163	1164	1165	1166	1167	1168	1169	1170	1171
~MYO5	1087	1088	1089	1090	1091	1092	1093	1094	1095	1096	1097	1098	1099	1100	1101	1103	1104	1105	1106	1107	1108	1109	1110	1111	1112	1113	1114	1115	1116	1117	1118	1119	1120	1121	1122	1123	1124	1125	1126	1127	1128	1129	1130	1131	1132	1133	1134	1135	1136
~NBP2	112	113	114	115	116	117	118	119	120	121	122	123	124	125	126	127	128	129	130	131	132	133	134	135	136	137	138	139	140	141	142	143	144	145	146	147	148	149	150	151	152	153	154	155	156	157	158	159	160
~PEX13	308	309	310	311	312	313	314	315	316	317	318	319	320	321	322	324	325	326	327	328	329	330	331	332	333	334	335	336	337	338	339	340	341	347	348	349	350	351	352	353	354	355	356		357	358	359	360	361
~RV167	423	424	425	426	427	428	429	430	431	432	433	434	435	436	437	438	439	440	441	442	443	444	445	446	447	448	449	450	451	452	453	454	455	458	459	460	461	462	463	464	465	466	467			468	469	470	471
~SCDC25	28	29	30	31	32	33	34	35	36	37	38	39	40	41	42	43	44	45	46	47	48	49	50	51	52	53	54	55	56	57	58	59	60	61	62	63	64	65	66	67	68	69	70	81	82	83	84	85	86
~SHO1	302	303	304	305	306	307	308	309	310	311	312	313	314	315	316	319	320	321	322	323	324	325	326	327	328	329	330	331	332	333	334	335		336	337	338	339	340	341	342	343	344	345		346	347	348	349	350
~SLA1_a	5	6	7	8	9	10	11	12	13	14	15	16	17	18	19	20	21	22	23	24	25	26	27	28	29	30	31	32	33	34	35	36	37	39	40	41	42	43	44	45	46	47	48	54	55	56	57	58	59
~SLA1_b	71	72	73	74	75	76	77	78	79	80	81	82	83	84	85	88	89	90	91	92	93	94	95	96	97	98	99	100	101	102	103	104	105	106	107	108	109	110	111	112	113	114	115	116	117	118	119	120	121
~SLA1_c	355	356	357	358	359	360	361	362	363	364	365	366	367	368	369	370	371	372	373	374	375	376	377	378	379	380	381	382	383	384	385	386	387	389	390	391	392	393	394	395	396	397	398	399	400	401	402	403	404
[truncated: 36 more columns]

## Sheet: BZZ1_a
#Standard_DomainNumber	1	2	3	4	5	6	7	8	9	10	11	12	13	14	15	16	17	18	19	20	21	22	23	24	25	26	27	28	29	30	31	32		33			34	35	36	37	38	39	40	41	42	43	44	45	46
#Entropy_Ratio	0.923077	1.15	1.12121	0.785714	1.86364	0.833333	1.75	1.4	0.790698	1.3	1.5625	1.40741	1.79167	1.66667	1.02326	1	1.58333	1.2	3.3	2.2	1.36111	1.88462	1.33333	0.518519	0.948718	0.866667	1.02273	1	1.61538	1.76923	1.28571	5.1		2.82205	0		3.65316	2.49607	1	1.05022	2.14286	1.66667	0.785714	0.925	1.02381			1.31429	0.955556
#Paralog_Entropy	4.8	4.6	3.7	2.2	4.1	1	2.1	1.4	3.4	1.3	5	3.8	4.3	4.5	4.4	4.1	1.9	1.2	3.3	2.2	4.9	4.9	2	1.4	3.7	1.3	4.5	1.2	2.1	4.6	4.5	5.1		4			4.3	2.9	1	2.1	4.5	2	3.3	3.7	4.3	4.6	4	4.6	4.3
#Ortholog_Entropy	5.2	4	3.3	2.8	2.2	1.2	1.2	1	4.3	1	3.2	2.7	2.4	2.7	4.3	4.1	1.2	1	1	1	3.6	2.6	1.5	2.7	3.9	1.5	4.4	1.2	1.3	2.6	3.5	1		1.41741	1		1.17706	1.16183	1	1.99958	2.1	1.2	4.2	4	4.2			3.5	4.5
#ProteinNumber_S.Cerevisiae	495	496	497	498	499	500	501	502	503	504	505	506	507	508	509	510	511	512	513	514	515	516	517	518	519	520	521	522	523	524	525	526		527	528		529	530	531	532	533	534	535	536	537	538	539	540	541
Saccharomyces_cerevisiae_0	D	G	K	N	K	V	L	Y	A	Y	V	Q	K	D	D	D	E	I	T	I	T	P	G	D	K	I	S	L	V	A	R	D		T	G		S	G	W	T	K	I	N	N	D	T	T	G	E
Candida_glabrata_1	S	N	K	N	R	V	L	Y	A	Y	A	E	Q	D	T	D	E	V	S	V	S	V	G	D	S	F	T	V	I	T	A	D		D	G		S	G	W	T	K	I	T	N	T	T	T	G	K
Cyberlindnera_fabianii_1	S	L	Q	G	T	A	L	Y	A	Y	Q	A	G	G	D	D	E	V	S	I	S	A	N	E	S	F	A	V	V	A	A	D		D	G		S	G	W	T	E	I	H	K	D	D		G	S
Debaryomyces_hansenii_1	G	P	K	G	K	A	L	Y	Q	Y	D	A	T	G	D	D	E	A	S	I	S	P	G	E	Q	F	D	V	V	D	E	D		D	G		S	G	W	T	M	I	R	T	N	Q		G	N
Beauveria_bassiana_2	A	K	K	G	K	M	L	Y	P	F	E	G	S	G	D	D	E	L	T	V	Q	E	G	R	E	V	V	L	L	E	P	D		D	G		S	G	W	V	K	V	R	A	G			Y	K
Chaetomium_thermophilum_2	Q	Q	K	A	K	M	L	Y	H	F	E	A	A	G	P	G	E	L	T	V	P	E	G	R	E	L	V	I	L	E	P	D		N	G		S	G	W	V	K	V	R	A	G			Y	K
Arthroderma_benhamiae_3	E	P	G	G	K	M	M	Y	A	Y	Q	A	N	G	E	D	E	I	T	V	D	E	G	Q	D	V	V	V	V	E	P	D		D	G		S	G	W	M	R	V	R	A	N			G	Q
Aspergillus_fumigatus_3	E	P	R	G	K	M	L	Y	P	Y	Q	A	G	G	A	D	E	I	T	V	Q	E	G	D	D	V	G	I	I	E	P	D		D	G		S	G	W	M	R	V	R	A	G			S	R
Blumeria_graminis_4	D	R	K	A	K	M	L	Y	T	Y	E	A	N	G	A	D	E	I	T	V	S	E	K	E	E	I	L	V	L	D	D	D		D	G			G	W	T	K	V	Q	T	S	R		G	D
Bipolaris_maydis_5	E	P	K	G	R	M	L	Y	A	Y	Q	E	N	G	D	G	E	V	T	V	S	E	G	T	D	V	T	I	L	E	P	D		D	G		S	G	W	I	K	V	R	A	G			F	K
Dactylellina_haptotyla_6	G	P	K	G	K	M	L	Y	G	Y	T	A	T	G	D	G	E	I	S	V	G	E	G	K	E	V	V	I	V	E	P	D		D	G			G	W	T	K	I	R	N	G			L	A
Schizosaccharomyces_octosporus_7	Q	V	T	G	T	L	L	Y	D	F	T	G	T	Q	E	G	V	L	S	A	S	Q	G	Q	T	F	T	L	L	E	P	D		N	G		S	G	W	I	S	A	R	I	G			G	L
Pneumocystis_murina_7	K	Q	I	A	K	V	L	Y	N	Y	V	S	G	S	N	T	E	L	S	V	K	E	G	D	E	I	I	V	L	E	K	D		D	G		S	G	W	I	T	A	R	L	G			S	Q
Agaricus_bisporus_8	Y	P	T	K	Q	I	L	F	N	Y	S	P	S	S	E	F	E	V	S	V	Q	E	G	E	K	V	Q	V	V	E	P	D		D	G		S	G	W	A	K	V	L	N	S		E	G	K
Fomitopsis_pinicola_8	L	P	S	A	Q	V	V	Y	D	F	T	P	T	S	P	F	E	L	T	V	T	A	G	S	S	V	Q	I	L	E	E	D		D	G		S	G	W	V	K	V	A	D	E		F	G	G
Gloeophyllum_trabeum_8	C	P	V	A	K	V	L	F	E	F	S	A	S	S	P	F	E	L	S	V	D	D	G	A	T	V	R	V	L	E	E	D		D	G		S	G	W	V	K	V	G	D	T		S	G	G
Paxillus_rubicundulus_8	S	P	S	G	R	V	V	F	D	F	L	A	S	S	A	F	E	L	S	V	S	E	G	M	V	V	H	V	L	E	E	D		D	G		S	G	W	V	K	V	T	D	G		H	G	G
Mixia_osmundae_9	F	G	N	A	T	A	Q	F	D	Y	S	G	R	S	A	M	E	L	S	V	Q	A	G	E	R	V	R	Y	I	R	D	E	A	E				G	W	A	R	V	A	N	A		Q	G	A
Melampsora_larici-populina_9	V	T	K	A	K	M	L	Y	G	H	E	A	S	T	P	F	E	V	S	A	A	E	S	T	L	V	T	V	I	T	P	D		D	G		S	G	W	I	K	V	E	T	E		D	G	R
Pseudozyma_hubeiensis_10	S	P	A	G	R	A	I	F	A	F	H	A	S	S	P	F	E	L	S	V	A	E	G	E	R	V	E	L	L	E	D	D	V	D	G		S	G	W	I	K	V	R	A	G		V	G	K
Ustilago_hordei_10	T	T	T	G	K	V	A	F	A	F	E	A	S	S	P	H	E	L	S	V	A	E	G	E	K	V	E	L	L	E	D	D	V	D	G		T	G	W	I	K	V	R	A	G		S		R
Melanopsichium_pennsylvanicum_10	G	Q	S	G	K	V	I	Y	A	F	E	A	S	S	R	F	E	L	S	V	A	E	G	E	A	V	K	L	L	K	D	D	V	D	G		T	G	W	I	K	V	R	A	G		V	G	R
Sporisorium_reilianum_10	G	P	T	G	S	V	M	F	A	F	D	A	S	S	P	F	E	L	S	V	A	E	G	E	T	V	E	L	L	E	D	D	V	D	G		N	G	W	I	K	V	R	A	G		A	G	R
Mortierella_verticillata_11	Q	M	Q	A	H	V	I	Y	D	Y	D	A	S	G	P	A	E	L	T	V	R	A	G	D	V	V	V	V	V	E	P	D		D	G		S	G	W	V	A	C	Q	L	K		G	S	Q
Lichtheimia_corymbifera_11	A	L	S	V	R	A	L	Y	D	Y	T	A	Q	S	S	D	E	L	T	I	N	E	G	E	L	L	N	I	I	G	S	E	D	D	G	E	N	G	W	L	K	V	A	R			G	Q	E
Mucor_circinelloides_11	P	G	Y	M	R	S	L	Y	S	Y	D	A	Q	N	T	D	E	L	S	I	T	E	G	D	V	L	T	I	V	E	P	D		D	G		T	G	W	I	K	A	Q	S			G	D	Q
Rhizophagus_irregularis_11	V	W	T	A	E	V	L	Y	D	H	V	A	D	T	K	A	E	L	T	V	S	T	G	D	I	I	T	V	F	E	P	D		D	G		S	G	W	V	K	A	F	H	N		G	K	E
fungal_sp._11	E	E	R	G	K	M	L	Y	P	Y	Q	Q	N	G	E	G	E	I	S	I	D	E	G	E	L	V	S	I	L	E	P	D	D		G		S	G	W	T	K	I	R	S	H	S	T	S	E
Batrachochytrium_dendrobatidis_11	I	P	T	A	R	A	L	Y	S	Y	E	A	T	C	D	G	E	L	T	I	E	A	G	E	I	L	V	I	K	S	K	E	T		G	S	D	D	W	W	E	G	E	G	K			N	G
#Standard_DomainNumber	1	2	3	4	5	6	7	8	9	10	11	12	13	14	15	16	17	18	19	20	21	22	23	24	25	26	27	28	29	30	31	32		33			34	35	36	37	38	39	40	41	42	43	44	45	46
ABP1	N	P	W	A	T	A	E	Y	D	Y	D	A	A	E	D	N	E	L	T	F	V	E	N	D	K	I	I	N	I	E	F	V		D			D	D	W	W	L	G	E	L	E	K	D	G	S
BBC1	P	F	K	V	V	A	Q	F	P	Y	K	S	D	Y	E	D	D	L	N	F	E	K	D	Q	E	I	I	V	T	S	V	E		D			A	E	W	Y	F	G	E	Y	Q	D	D	V	I
BEM1_a	E	K	V	I	K	A	K	Y	S	Y	Q	A	Q	T	S	K	E	L	S	F	M	E	G	E	F	F	Y	V	S	G	D	E		K				D	W	Y	K	A	S	N	P	S	T	G	K
BEM1_b	S	L	Y	A	I	V	L	Y	D	F	K	A	E	K	A	D	E	L	T	T	Y	V	G	E	N	L	F	I	C	A	H	H		N			C	E	W	F	I	A	K	P	I	G	L	G	G
BOI1	F	P	L	Y	I	A	V	N	Q	Y	S	K	R	M	E	D	E	L	N	M	K	P	G	D	K	I	K	V	I	T	D	D		G	E		D	G	W	Y	Y	G	R	N	L	R	T	K	E
BOI2	F	P	M	Y	I	A	I	N	E	Y	F	K	R	M	E	D	E	L	D	M	K	P	G	D	K	I	K	V	I	T	D	D		E	E		D	G	W	Y	F	G	R	N	L	R	T	N	E
BUD14	P	D	K	L	Y	A	L	Y	A	F	N	G	H	D	S	S	H	C	Q	L	G	Q	D	E	P	C	I	L	L	N	D	Q		D			A	Y	W	W	L	V	K	R	I	T	D	G	K
BZZ1_a	D	G	K	N	K	V	L	Y	A	Y	V	Q	K	D	D	D	E	I	T	I	T	P	G	D	K	I	S	L	V	A	R	D		T	G		S	G	W	T	K	I	N	N	D	T	T	G	E
BZZ1_b	V	R	T	M	E	A	I	Y	A	Y	E	A	Q	G	D	D	E	I	S	I	D	P	G	D	I	I	T	V	I	R	G	D		D	G		S	G	W	T	Y	G	E	C	D	G			L
CDC25	I	G	I	V	V	A	A	Y	D	F	N	Y	P	I	K	Q	L	L	S	V	Q	Q	G	E	T	I	Y	I	L	N	K	N		S			S	G	W	W	D	G	L	V	I	D	K	V	N
CYK2	I	E	Y	A	K	A	M	Y	P	L	I	G	N	E	A	G	L	A	N	F	H	K	G	D	Y	L	L	I	T	E	I	V		N			K	D	W	Y	K	G	E	V	Y	D	N	H	R
CYK3	P	F	K	V	K	A	R	Y	G	W	S	G	Q	T	K	G	D	L	G	F	L	E	G	D	I	M	E	V	T	R	I	A		G				S	W	F	Y	G	K	L	L	R			C
FUS1	G	K	T	Y	T	V	I	Q	D	Y	E	P	R	L	T	D	E	I	R	I	S	L	G	E	K	V	K	I	L	A	T	H		T			D	G	W	C	L	V	E	K	C	N	N	E	D
HSE1	V	R	R	V	R	A	L	Y	D	L	T	T	N	E	P	E	L	S		F	R	K	G	D	V	I	T	V	L	E	Q	V		Y			R	D	W	W	K	G	A	L	R	G			N
LSB1	E	E	Y	V	E	A	L	Y	D	F	E	A	Q	Q	D	G	D	L	S	L	K	T	G	D	K	I	Q	V	L	E	K	I		S			P	D	W	Y	R	G	K	S	N	N			K
LSB2	L	E	Y	V	E	A	L	Y	Q	F	D	P	Q	Q	D	G	D	L	G	L	K	P	G	D	K	V	Q	L	L	E	K	L		S			P	E	W	Y	K	G	S	C	N	G			R
LSB3	S	P	K	A	V	A	L	Y	S	F	A	G	E	E	S	G	D	L	P	F	R	K	G	D	V	I	T	I	L	K	K	S		D	S		N	D	W	W	T	G	R	V	N	G			R
LSB4	T	P	T	A	V	A	L	Y	N	F	A	G	E	Q	P	G	D	L	A	F	K	K	G	D	V	I	T	I	L	K	K	S		D	S		N	D	W	W	T	G	R	T	N	G			K
MYO3	D	P	K	F	E	A	A	Y	D	F	P	G	S	G	S	S	E	L	P	L	K	K	G	D	I	V	F	I	S	R	D	E		P			S	G	W	S	L	A	K	L	L	D	G	S	K
MYO5	E	P	M	F	E	A	A	Y	D	F	P	G	S	G	S	S	E	L	P	L	K	K	G	D	V	I	Y	I	T	R	E	E		P			S	G	W	S	L	G	K	L	L	D	G	S	K
NBP2	N	Q	R	A	V	A	L	Y	D	F	E	P	E	N	D	N	E	L	R	L	A	E	G	D	I	V	F	I	S	Y	K	H		G			Q	G	W	L	V	A	E	N	E	S	G	S	K
PEX13	L	E	F	A	R	A	L	Y	D	F	V	P	E	N	P	M	E	V	A	L	K	K	G	D	L	M	A	I	L	S	K	K		D	P		S	D	W	W	K	V	R	T	K	N		G	N
RV167	V	E	T	V	T	A	L	Y	D	Y	Q	A	Q	A	A	G	D	L	S	F	P	A	G	A	V	I	E	I	V	Q	R	T		P	D		N	E	W	W	T	G	R	Y	N	G			Q
SCDC25	I	D	V	V	E	C	T	Y	Q	Y	F	T	K	S	R	N	K	L	S	L	R	V	G	D	L	I	Y	V	L	T	K	G		S			N	G	W	W	D	G	V	L	I	R	I	L	D
SHO1	I	Y	K	A	K	A	L	Y	P	Y	D	A	D	D	D	Y	E	I	S	F	E	Q	N	E	I	L	Q	V	S	D	I	E					G	R	W	W	K	A	R	R	A	N		G	E
SLA1_a	L	G	I	Y	R	A	V	Y	A	Y	E	P	Q	T	P	E	E	L	A	I	Q	E	D	D	L	L	Y	L	L	Q	K	S		D	I		D	D	W	W	T	V	K	K	R	V	E	E	P
SLA1_b	L	K	K	V	R	A	I	Y	D	Y	E	Q	V	Q	N	E	E	L	T	F	H	E	N	D	V	F	D	V	F	D	D	K		D			A	D	W	L	L	V	K	S	T	V	S	N	E
SLA1_c	K	K	R	G	I	V	Q	Y	D	F	M	A	E	S	Q	D	E	L	T	I	K	S	G	D	K	V	Y	I	L	D	D	K		K	S		K	D	W	W	M	C	Q	L	V	D	S	G	K
~ABP1	534	535	536	537	538	539	540	541	542	543	544	545	546	547	548	549	550	551	552	553	554	555	556	557	558	559	560	561	562	563	564	565		566			567	568	569	570	571	572	573	574	575	576	577	578	579
~BBC1	7	8	9	10	11	12	13	14	15	16	17	18	19	20	21	22	23	24	25	26	27	28	29	30	31	32	33	34	35	36	37	38		39			40	41	42	43	44	45	46	47	48	49	53	54	55
~BEM1_a	74	75	76	77	78	79	80	81	82	83	84	85	86	87	88	89	90	91	92	93	94	95	96	97	98	99	100	101	102	103	104	105		106				107	108	109	110	111	112	113	114	115	116	117	118
~BEM1_b	157	158	159	160	161	162	163	164	165	166	167	168	169	170	171	172	173	174	175	176	177	178	179	180	181	182	183	184	185	186	187	188		189			190	191	192	193	194	195	196	197	198	199	201	202	203
~BOI1	15	16	17	18	19	20	21	22	23	24	25	26	27	28	29	30	31	32	33	34	35	36	37	38	39	40	41	42	43	44	45	46		47	48		51	52	53	54	55	56	57	58	59	60	61	62	63
~BOI2	45	46	47	48	49	50	51	52	53	54	55	56	57	58	59	60	61	62	63	64	65	66	67	68	69	70	71	72	73	74	75	76		77	78		81	82	83	84	85	86	87	88	89	90	91	92	93
~BUD14	261	262	263	264	265	266	267	268	269	270	271	272	273	274	275	276	277	278	279	280	281	282	283	284	285	286	287	288	289	290	291	292		293			294	295	296	297	298	299	300	301	302	303	304	305	306
~BZZ1_a	495	496	497	498	499	500	501	502	503	504	505	506	507	508	509	510	511	512	513	514	515	516	517	518	519	520	521	522	523	524	525	526		527	528		529	530	531	532	533	534	535	536	537	538	539	540	541
~BZZ1_b	579	580	581	582	583	584	585	586	587	588	589	590	591	592	593	594	595	596	597	598	599	600	601	602	603	604	605	606	607	608	609	610		611	612		613	614	615	616	617	618	619	620	621	622			623
~CDC25	60	61	62	63	64	65	66	67	68	69	70	71	72	73	74	80	81	82	83	84	85	86	87	88	89	90	91	92	93	94	95	96		97			98	99	100	101	102	103	104	105	106	107	112	113	114
~CYK2	601	602	603	604	605	606	607	608	609	610	611	612	613	614	615	617	618	619	620	621	622	623	624	625	626	627	628	629	630	631	632	633		634			635	636	637	638	639	640	641	642	643	644	651	652	653
~CYK3	11	12	13	14	15	16	17	18	19	20	21	22	23	24	25	26	27	28	29	30	31	32	33	34	35	36	37	38	39	40	41	42		43				44	45	46	47	48	49	50	51	52			56
~FUS1	438	439	440	441	442	443	444	445	446	447	448	449	450	451	452	453	454	455	456	457	458	459	460	461	462	463	464	465	466	467	468	469		470			471	472	473	474	475	476	477	478	479	480	497	498	499
~HSE1	219	220	221	222	223	224	225	226	227	228	229	230	231	232	233	235	236	237		238	239	240	241	242	243	244	245	246	247	248	249	250		251			252	253	254	255	256	257	258	259	260	261			262
~LSB1	55	56	57	58	59	60	61	62	63	64	65	66	67	68	69	70	71	72	73	74	75	76	77	78	79	80	81	82	83	84	85	86		87			88	89	90	91	92	93	94	95	96	97			98
~LSB2	56	57	58	59	60	61	62	63	64	65	66	67	68	69	70	71	72	73	74	75	76	77	78	79	80	81	82	83	84	85	86	87		88			89	90	91	92	93	94	95	96	97	98			99
~LSB3	402	403	404	405	406	407	408	409	410	411	412	413	414	415	416	417	418	419	420	421	422	423	424	425	426	427	428	429	430	431	432	433		434	435		437	438	439	440	441	442	443	444	445	446			447
~LSB4	411	412	413	414	415	416	417	418	419	420	421	422	423	424	425	426	427	428	429	430	431	432	433	434	435	436	437	438	439	440	441	442		443	444		446	447	448	449	450	451	452	453	454	455			456
~MYO3	1122	1123	1124	1125	1126	1127	1128	1129	1130	1131	1132	1133	1134	1135	1136	1138	1139	1140	1141	1142	1143	1144	1145	1146	1147	1148	1149	1150	1151	1152	1153	1154		1155			1156	1157	1158	1159	1160	1161	1162	1163	1164	1165	1166	1167	1168
~MYO5	1087	1088	1089	1090	1091	1092	1093	1094	1095	1096	1097	1098	1099	1100	1101	1103	1104	1105	1106	1107	1108	1109	1110	1111	1112	1113	1114	1115	1116	1117	1118	1119		1120			1121	1122	1123	1124	1125	1126	1127	1128	1129	1130	1131	1132	1133
~NBP2	112	113	114	115	116	117	118	119	120	121	122	123	124	125	126	127	128	129	130	131	132	133	134	135	136	137	138	139	140	141	142	143		144			145	146	147	148	149	150	151	152	153	154	155	156	157
~PEX13	308	309	310	311	312	313	314	315	316	317	318	319	320	321	322	324	325	326	327	328	329	330	331	332	333	334	335	336	337	338	339	340		341	342		347	348	349	350	351	352	353	354	355	356		357	358
~RV167	423	424	425	426	427	428	429	430	431	432	433	434	435	436	437	438	439	440	441	442	443	444	445	446	447	448	449	450	451	452	453	454		455	456		458	459	460	461	462	463	464	465	466	467			468
~SCDC25	28	29	30	31	32	33	34	35	36	37	38	39	40	41	42	43	44	45	46	47	48	49	50	51	52	53	54	55	56	57	58	59		60			61	62	63	64	65	66	67	68	69	70	81	82	83
~SHO1	302	303	304	305	306	307	308	309	310	311	312	313	314	315	316	319	320	321	322	323	324	325	326	327	328	329	330	331	332	333	334	335					336	337	338	339	340	341	342	343	344	345		346	347
~SLA1_a	5	6	7	8	9	10	11	12	13	14	15	16	17	18	19	20	21	22	23	24	25	26	27	28	29	30	31	32	33	34	35	36		37	38		39	40	41	42	43	44	45	46	47	48	54	55	56
~SLA1_b	71	72	73	74	75	76	77	78	79	80	81	82	83	84	85	88	89	90	91	92	93	94	95	96	97	98	99	100	101	102	103	104		105			106	107	108	109	110	111	112	113	114	115	116	117	118
~SLA1_c	355	356	357	358	359	360	361	362	363	364	365	366	367	368	369	370	371	372	373	374	375	376	377	378	379	380	381	382	383	384	385	386		387	388		389	390	391	392	393	394	395	396	397	398	399	400	401
[truncated: 39 more columns]

[truncated: 20 more sheets: BZZ1_b, CDC25, CYK2, CYK3, FUS1, HSE1, LSB1, LSB2, LSB3, LSB4, MYO3, MYO5, NBP2, PEX13, RV167, SCDC25, SHO1, SLA1_a, SLA1_b, SLA1_c]
