# Supplementary material for: Most yeast SH3 domains bind peptide targets with high intrinsic specificity
Source: PLoS One. 2018 Feb 22;13(2):e0193128. doi: 10.1371/journal.pone.0193128 (PMC5823434; doi:10.1371/journal.pone.0193128)
Supplement: S2 File — Full-length SH3 domain containing proteins are aligned. Each tab contains the alignment of one yeast SH3 domain containing protein and all of its direct relatives. The 1st row contains the alignment numbers, the 2nd row, the ortholog entropy, which is only calculated if the no gap proportion (3rd row) is above its threshold (0.64). The 4th row contains the standard domain number. The 5th row contains the residue number according to the yeast protein. Residues are colored according to our residue equivalence groups defined for entropy and PSSM calculations. The species names end with a number that refers to their taxonomic group as seen in our tree (S1 Table). (XLSX) [file pone.0193128.s006.xlsx]

## Sheet: ABP1
	0	1	2	3	4	5	6	7	8	9	10	11	12	13	14	15	16	17	18	19	20	21	22	23	24	25	26	27	28	29	30	31	32	33	34	35	36	37	38	39	40	41	42	43	44	45	46	47	48
#Ortholog_Entropy					2.2	2.8	2.8	1.2	2	2.4	1.6	2	2.7	2.9	3.3	3.7	1.3	3.3	4.1	3	1.5	3.5	3.6	1	1.2	3.8	3.1	5.1	4.4		2.6													4	2.9	1	1.2	1.2	1.9
#Ortholog_NoGapProportion	0	0.1	0.1	0.3	0.7	0.9	1	1	1	1	1	1	1	1	1	1	1	1	1	1	1	1	1	1	1	1	1	1	0.7	0.6	0.7	0.6	0.2	0	0	0	0.2	0.2	0.3	0.3	0.3	0.3	0.4	0.7	0.8	1	1	1	1
#Standard_DomainNumber
#ProteinNumber			1	2	3	4	5	6	7	8	9	10	11	12	13	14	15	16	17	18	19	20	21	22	23	24	25	26	27	28	29	30													31	32	33	34	35
Saccharomyces_cerevisiae_0			M	A	L	E	P	I	D	Y	T	T	H	S	R	E	I	D	A	E	Y	L	K	I	V	R	G	S	D	P	D	T													T	W	L	I	I
Candida_glabrata_1			M	A	L	E	P	V	K	Y	G	A	F	G	S	E	I	E	S	A	W	Q	G	V	V	R	G	G	E																E	W	V	V	L
Cyberlindnera_fabianii_1					M	E	Q	I	N	L	S	T	H	G	K	E	I	Q	R	A	Y	D	Q	V	V	R	G	E	G		D	F													T	W	V	I	Y
Debaryomyces_hansenii_1					M	E	K	I	D	L	S	T	N	S	K	K	I	K	E	A	Y	E	K	V	V	R	G	D	P		S	S													N	Y	V	V	Y
Beauveria_bassiana_2					M	A	S	L	N	L	S	I	N	G	P	S	I	K	K	E	Y	T	S	V	V	D	A	A	V	P	T	S							G	S	P	T	F	A	K	W	V	L	Y
Chaetomium_thermophilum_2					M	A	S	L	N	C	S	I	N	G	P	S	I	R	S	S	Y	Q	A	V	I	N	G	P	A	V	S	S							T	S	P	T	A	A	R	W	A	L	F
Arthroderma_benhamiae_3					M	A	S	L	N	L	S	T	N	G	P	S	I	T	K	S	Y	Q	S	V	V	N	A	P	A	P	T	G	P				A	A	A	S	P	T	Y	G	S	W	A	L	F
Aspergillus_fumigatus_3					M	A	S	L	N	L	S	T	N	G	P	S	I	T	K	S	Y	R	S	V	I	D	C	S	L	P	T								D	S	A	T	Y	G	Q	W	A	V	F
Blumeria_graminis_4					M	A	S	L	N	T	S	T	N	G	P	S	I	K	S	S	Y	Q	S	V	I	N	G	S	T	S	S	S	A				V	E	N	S	S	T	Y	G	Y	W	V	L	F
Bipolaris_maydis_5					M	A	T	L	N	T	S	S	N	G	P	N	I	T	K	S	Y	Q	S	I	V	N	A	P	A	P	T	G	P				Q	A	S	S	P	T	Y	G	Q	W	A	V	F
Dactylellina_haptotyla_6					M	S	A	L	D	L	S	Q	D	G	P	A	I	N	R	S	V	K	S	V	T	T	A	S	V	P	S	G							K	S	A	T	Y	A	N	W	V	L	L
Schizosaccharomyces_octosporus				M	S	F	Q	L	D	T	S	S	F	G	S	D	I	K	K	A	H	A	Q	V	L	N	G	S	P	D	C	S														W	A	V	F
Pneumocystis_murina_7	M	Q	D	D	G	T	I	L	N	F	C	N	H	F	W	G	K	E	E	R	G	V	D	V	L	F	G	R	M	N	E	A	K	N	I	C	E	E	I	R	V	F	Y	K	D	W	A	T	I
Agaricus_bisporus_8								M	V	F	S	N	L	G	T	N	E	K	D	A	F	F	S	L	L	D	E	Y	F	A	S	R	P														E	I	L
Fomitopsis_pinicola_8						M	S	H	Q	V	N	L	S	H	K	D	L	T	T	A	Y	Q	D	V	V	N	G	S															G	I	D	W	A	I	F
Gloeophyllum_trabeum_8						M	S	L	Q	V	N	L	S	S	K	D	L	Y	Q	A	Y	Q	D	V	L	N	S	K															G	I	D	W	A	I	F
Paxillus_rubicundulus_8						M	S	L	Q	V	N	L	A	S	K	E	I	S	D	A	Y	Q	N	V	V	A	G	R															G	I	D	W	A	V	F
Mixia_osmundae_9							M	A	Q	L	S	L	N	D	P	A	L	G	P	P	Y	Q	S	V	I	D	G	S																S	S	W	V	V	Y
Melampsora_larici-populina_9							M	A	Q	V	R	I	S	D	P	A	I	S	Q	A	Y	Q	S	I	I	A	S	D	P														G	I	D	Y	V	L	L
Pseudozyma_hubeiensis_10						M	S	L	N	V	N	L	S	S	S	A	I	R	D	A	Y	E	K	V	L	D	G	A																K	D	Y	L	V	L
Ustilago_hordei_10						M	S	L	N	V	N	L	S	S	S	A	I	R	D	A	Y	E	K	V	L	D	G	A																K	D	Y	L	V	L
Melanopsichium_pennsylvanicum_						M	S	L	N	V	N	L	S	S	P	Q	I	R	S	A	Y	E	Q	V	L	D	G	N																K	D	Y	L	V	L
Sporisorium_reilianum_10						M	S	L	N	V	N	L	S	S	S	A	I	R	D	A	Y	E	K	V	L	D	G	A																K	D	Y	L	V	L
Mortierella_verticillata_11				M	S	L	Q	V	N	F	T	T	H	G	R	E	L	K	A	A	Y	D	A	I	L	R	P	A	D	P	K	S	G											D	N	W	A	I	F
Lichtheimia_corymbifera_11				M	S	I	H	V	N	F	S	T	H	G	K	E	I	N	D	A	L	Q	A	V	L	S	D	N	D	P	T	N														W	L	V	L
Mucor_circinelloides_11				M	S	F	H	V	N	F	T	T	H	G	Q	E	L	N	A	A	Y	Q	A	V	I	S	E	K	D	D	T	N														W	L	I	Y
Rhizophagus_irregularis_11				M	S	L	S	V	N	F	N	T	H	S	K	A	L	S	S	T	Y	Q	S	V	L	N	G	D	K	E	T	S														W	V	L	Y
fungal_sp._11					M	A	T	L	N	L	S	A	N	G	P	A	I	K	N	S	Y	Q	K	V	V	D	S	P	A	P	S	G	P				A	A	Q	S	A	T	Y	G	Q	W	A	L	F
Batrachochytrium_dendrobatidis		M	A	S	S	T	Q	V	N	L	S	T	Y	S	N	D	I	S	S	A	Y	A	S	V	L	S	E	Q	D	S	C	N														W	A	I	F
[truncated: 1,013 more columns]

## Sheet: BBC1
	0	1	2	3	4	5	6	7	8	9	10	11	12	13	14	15	16	17	18	19	20	21	22	23	24	25	26	27	28	29	30	31	32	33	34	35	36	37	38	39	40	41	42	43	44	45	46	47	48
#Ortholog_Entropy														3.3	4.3	3.9	5.1	2.3	1.9	3.2	1.3	2.6	1.6	2.9	2.1	3.1	1.7	3.5	1.8	4.2	1.9	3.2	2	1.6	1.7	3	1.9	5.3	4.1	2.3	2.1	2.1	1.2	4.1	1.3	1.8
#Ortholog_NoGapProportion	0	0	0	0	0	0	0	0	0	0	0.2	0.4	0.5	0.7	0.9	0.9	0.9	1	1	1	1	1	1	1	1	1	1	1	1	1	1	1	1	1	1	1	1	1	1	1	1	1	1	1	1	1	0.3	0.2	0.2
#Standard_DomainNumber																		1	2	3	4	5	6	7	8	9	10	11	12	13	14	15	16	17	18	19	20	21	22	23	24	25	26	27	28	29
#ProteinNumber												1	2	3	4	5	6	7	8	9	10	11	12	13	14	15	16	17	18	19	20	21	22	23	24	25	26	27	28	29	30	31	32	33	34	35
Saccharomyces_cerevisiae_0												M	S	E	P	E	V	P	F	K	V	V	A	Q	F	P	Y	K	S	D	Y	E	D	D	L	N	F	E	K	D	Q	E	I	I	V	T
Candida_glabrata_1														M	S	Q	I	P	F	K	V	V	A	S	F	P	Y	Q	S	E	Y	E	D	D	L	N	F	E	K	G	Q	V	I	T	V	T
Cyberlindnera_fabianii_1												M	T	T	T	K	P	P	F	W	T	K	A	L	Y	E	Y	K	S	D	Y	E	D	D	L	S	F	P	A	G	Q	V	I	Q	V	T
Debaryomyces_hansenii_1												M	T	E	H	K	T	P	F	K	V	K	A	I	F	E	Y	K	S	D	F	E	D	D	L	S	F	P	V	G	Q	L	I	T	V	T
Beauveria_bassiana_2															M	A	A	P	F	R	V	K	A	L	F	E	Y	T	S	P	H	D	D	D	L	N	F	S	I	G	Q	V	I	T	V	T
Chaetomium_thermophilum_2																	M	V	F	K	V	K	A	L	Y	D	Y	I	S	N	H	E	D	D	L	N	F	Y	E	G	Q	I	I	T	V	T
Arthroderma_benhamiae_3														M	S	A	V	P	F	T	V	K	A	V	F	E	Y	T	S	E	H	E	D	D	L	N	F	S	I	G	Q	I	I	T	V	T
Aspergillus_fumigatus_3														M	S	S	P	P	F	T	V	K	S	V	F	E	Y	T	S	D	H	D	D	D	L	N	F	S	I	G	Q	I	I	T	V	T
Blumeria_graminis_4														M	A	Y	R	P	L	K	V	K	A	I	Y	E	Y	T	S	Q	H	E	D	D	L	H	F	S	C	G	Q	V	I	I	I	T
Bipolaris_maydis_5																		M	Y	R	V	K	A	V	Y	D	Y	S	S	P	H	E	D	D	L	D	F	K	V	G	Q	I	I	T	V	T
Dactylellina_haptotyla_6												M	S	A	S	G	P	P	Y	A	V	C	A	L	Y	D	Y	S	S	P	H	E	D	D	L	N	F	L	T	G	Q	K	I	K	V	T
Schizosaccharomyces_octosporus													M	A	I	Q	S	L	Y	R	V	V	A	V	F	P	F	R	S	S	F	T	D	D	L	E	F	D	P	G	Q	V	I	D	V	L
Pneumocystis_murina_7														M	K	L	N	N	M	Q	C	Q	A	L	Y	D	Y	T	S	E	Y	P	E	D	L	K	F	N	A	G	Q	V	I	D	I	L	G
Puccinia_graminis_9													M	S	K	S	Y	P	Y	Q	A	R	A	M	M	R	F	K	A	Q		D	G	Q	F	V	L	G	S	N	Q	L	V	T	V	T	G
Pseudozyma_hubeiensis_10											M	P	S				F	P	Y	L	A	K	A	T	I	K	Y	K	S	P	H	K	Q	D	L	T	F	A	K	G	E	I	I	R	V	T	G	V	A
Ustilago_hordei_10											M	P	T	P	A	T	F	P	Y	L	A	K	A	T	I	K	Y	K	S	P	H	K	Q	D	L	T	F	A	K	G	E	T	I	R	V	T	G	I	A
Tilletiaria_anomala_10											M	A	P	P	A	T	L	P	C	L	A	V	A	R	L	K	Y	K	S	P	H	K	Q	D	L	T	F	A	K	G	E	K	I	R	V	Q	S	T	A
Mortierella_verticillata_11													M	Q	G	S	D	A	H	L	A	R	S	K	S	N	G	V	E	K	R	P	P	P	P	I	R	P	K	P	T	A	L	S	S	P
Lichtheimia_corymbifera_11	M	Y	G	V	G	Q	S	G	G	S	L	G	A	S	P	S	G	G	I	R	L	N	F	I	T	P	S	D	Q	A	K	F	E	D	L	F	S	R	A	A	A	S	T	G	S	N	K	L	P
Mucor_circinelloides_11															M	S					V	I	A	H	H	P	Y	E	A	T	R	D	D	E	I	S	F	V	K	D	E	V	I	K	V	T
Parasitella_parasitica_11												M	V	V	K	P	I	L	Y	I	T	T	A	S	F	D	C	S	T	I	N	V	E	T	N	A	A	A	W	S	D	I	V	F	M	I	L
Rhizopus_microsporus_11															M	S	D	N	K	L	A	V	A	H	H	P	Y	E	A	Q	R	E	D	E	I	S	F	E	K	D	E	V	I	K	V	T
fungal_sp._11														M	S	S	P	P	F	K	V	K	A	V	F	E	Y	A	S	G	H	D	D	D	L	N	F	P	N	G	Q	I	I	T	V	T
[truncated: 2,193 more columns]

## Sheet: BEM1_a
	0	1	2	3	4	5	6	7	8	9	10	11	12	13	14	15	16	17	18	19	20	21	22	23	24	25	26	27	28	29	30	31	32	33	34	35	36	37	38	39	40	41	42	43	44	45	46	47	48
#Ortholog_Entropy																																																3.6	1.8
#Ortholog_NoGapProportion	0	0	0	0	0	0	0.2	0.2	0.2	0.2	0.2	0.2	0.2	0.2	0.2	0.2	0.2	0.2	0.2	0.2	0.2	0.2	0.2	0.2	0.1	0.1	0.1	0.1	0.1	0.1	0.2	0.2	0.2	0.2	0.2	0.2	0.2	0.2	0.4	0.4	0.5	0.5	0.4	0.4	0.6	0.6	0.6	0.8	0.9
#Standard_DomainNumber
#ProteinNumber							1	2	3	4	5	6	7	8	9	10	11	12	13	14	15	16	17	18							19	20	21	22	23	24	25	26	27	28	29	30			31	32	33	34	35
Saccharomyces_cerevisiae_0							M	L	K	N	F	K	L	S	K	R	D	S	N	G	S	K	G	R							I	T	S	A	D	I	S	T	P	S	H	D			N	G	S	V	I
Candida_glabrata_1							M	L	K	N	F	K	L	G	K	E					K	H	S	R							I	T	S	A	D	I	S	T	P	R	Q	D			G	N	N	V	I
Cyberlindnera_fabianii_1							M	K	P	L	V	C	L	P	Q	G															H	L	F	K	T	V	L	T	V	I	Q	G			L	R	K	S	L
Debaryomyces_hansenii_1							M	E	Q	V	H	K	L	D	H	L	I	N	Q	T	A	H	D	L	D	F	L	I	G	F	F	Y	Q	K	Q	V	S	Q	L	S	Y	N	P	L	T	E	Y	F	L
Beauveria_bassiana_2																																																	M
Chaetomium_thermophilum_2																																														M	R	A	L
Arthroderma_benhamiae_3	M	S	R	S	R	P	S	Q	P	S	P	S	C	R	P	R	R	S	D	S	L	F	S	S	S	S	P	P	A	H	L	C	P	T	L	V	F	C	F	G	D	A	L	I	A	C	S	P	V
Aspergillus_fumigatus_3																																																	M
Blumeria_graminis_4																																																	M
Bipolaris_maydis_5																																																	M
Dactylellina_haptotyla_6																																																M	I
Schizosaccharomyces_octosporus																																																M	V
Pneumocystis_murina_7																																																M	I
Agaricus_bisporus_8
Fomitopsis_pinicola_8
Gloeophyllum_trabeum_8																																										M	K	A	L	R	N	S	L
Paxillus_rubicundulus_8																																									M	M	K	S	L	R	K	S	L
Mixia_osmundae_9												M	K	S	I	R	R	S	L	N	K	D	K	I	S	T	P	T	N	F	Q	T	T	A	S	G	A	G	A	M	Q	Y	S	S	F	V	P	A	G
Melampsora_larici-populina_9												M	K	V	L	R	R	S	L	H	K	E	K	D	K	S	S	S												P	S	R	Q	S	F	S	P	S	Q
Pseudozyma_hubeiensis_10																																							M	K	G	L	K	D	F	R	R	S	L
Ustilago_hordei_10																																							M	K	G	L	K	D	F	R	R	S	L
Melanopsichium_pennsylvanicum_																																							M	K	G	L	K	D	F	R	R	S	L
Sporisorium_reilianum_10																																							M	K	G	L	K	D	F	R	R	S	L
Mortierella_verticillata_11																																																	M
Lichtheimia_corymbifera_11																																							M	Y	L	S	K	E	K	V	K	P	P
Mucor_circinelloides_11																																							M	F	L	H	K	E	K	V	K	P	P
Rhizophagus_irregularis_11																																													M	K	K	V	P
fungal_sp._11																																																M	I
Batrachochytrium_dendrobatidis																																													M	S	P	E	L
[truncated: 1,001 more columns]

## Sheet: BEM1_b
	0	1	2	3	4	5	6	7	8	9	10	11	12	13	14	15	16	17	18	19	20	21	22	23	24	25	26	27	28	29	30	31	32	33	34	35	36	37	38	39	40	41	42	43	44	45	46	47	48
#Ortholog_Entropy																																																3.6	1.8
#Ortholog_NoGapProportion	0	0	0	0	0	0	0.2	0.2	0.2	0.2	0.2	0.2	0.2	0.2	0.2	0.2	0.2	0.2	0.2	0.2	0.2	0.2	0.2	0.2	0.1	0.1	0.1	0.1	0.1	0.1	0.2	0.2	0.2	0.2	0.2	0.2	0.2	0.2	0.4	0.4	0.5	0.5	0.4	0.4	0.6	0.6	0.6	0.8	0.9
#Standard_DomainNumber
#ProteinNumber							1	2	3	4	5	6	7	8	9	10	11	12	13	14	15	16	17	18							19	20	21	22	23	24	25	26	27	28	29	30			31	32	33	34	35
Saccharomyces_cerevisiae_0							M	L	K	N	F	K	L	S	K	R	D	S	N	G	S	K	G	R							I	T	S	A	D	I	S	T	P	S	H	D			N	G	S	V	I
Candida_glabrata_1							M	L	K	N	F	K	L	G	K	E					K	H	S	R							I	T	S	A	D	I	S	T	P	R	Q	D			G	N	N	V	I
Cyberlindnera_fabianii_1							M	K	P	L	V	C	L	P	Q	G															H	L	F	K	T	V	L	T	V	I	Q	G			L	R	K	S	L
Debaryomyces_hansenii_1							M	E	Q	V	H	K	L	D	H	L	I	N	Q	T	A	H	D	L	D	F	L	I	G	F	F	Y	Q	K	Q	V	S	Q	L	S	Y	N	P	L	T	E	Y	F	L
Beauveria_bassiana_2																																																	M
Chaetomium_thermophilum_2																																														M	R	A	L
Arthroderma_benhamiae_3	M	S	R	S	R	P	S	Q	P	S	P	S	C	R	P	R	R	S	D	S	L	F	S	S	S	S	P	P	A	H	L	C	P	T	L	V	F	C	F	G	D	A	L	I	A	C	S	P	V
Aspergillus_fumigatus_3																																																	M
Blumeria_graminis_4																																																	M
Bipolaris_maydis_5																																																	M
Dactylellina_haptotyla_6																																																M	I
Schizosaccharomyces_octosporus																																																M	V
Pneumocystis_murina_7																																																M	I
Agaricus_bisporus_8
Fomitopsis_pinicola_8
Gloeophyllum_trabeum_8																																										M	K	A	L	R	N	S	L
Paxillus_rubicundulus_8																																									M	M	K	S	L	R	K	S	L
Mixia_osmundae_9												M	K	S	I	R	R	S	L	N	K	D	K	I	S	T	P	T	N	F	Q	T	T	A	S	G	A	G	A	M	Q	Y	S	S	F	V	P	A	G
Melampsora_larici-populina_9												M	K	V	L	R	R	S	L	H	K	E	K	D	K	S	S	S												P	S	R	Q	S	F	S	P	S	Q
Pseudozyma_hubeiensis_10																																							M	K	G	L	K	D	F	R	R	S	L
Ustilago_hordei_10																																							M	K	G	L	K	D	F	R	R	S	L
Melanopsichium_pennsylvanicum_																																							M	K	G	L	K	D	F	R	R	S	L
Sporisorium_reilianum_10																																							M	K	G	L	K	D	F	R	R	S	L
Mortierella_verticillata_11																																																	M
Lichtheimia_corymbifera_11																																							M	Y	L	S	K	E	K	V	K	P	P
Mucor_circinelloides_11																																							M	F	L	H	K	E	K	V	K	P	P
Rhizophagus_irregularis_11																																													M	K	K	V	P
fungal_sp._11																																																M	I
Batrachochytrium_dendrobatidis																																													M	S	P	E	L
[truncated: 1,001 more columns]

## Sheet: BOI1
	0	1	2	3	4	5	6	7	8	9	10	11	12	13	14	15	16	17	18	19	20	21	22	23	24	25	26	27	28	29	30	31	32	33	34	35	36	37	38	39	40	41	42	43	44	45	46	47	48
#Ortholog_Entropy
#Ortholog_NoGapProportion	0	0	0	0	0	0	0	0	0	0	0	0	0	0	0	0	0	0	0	0	0	0	0	0	0	0	0	0	0	0	0	0	0	0	0	0	0	0	0	0	0	0	0	0	0.1	0.1	0.1	0.1	0.1
#Standard_DomainNumber
#ProteinNumber
Saccharomyces_cerevisiae_0
Candida_glabrata_1
Cyberlindnera_fabianii_1																																													M	S	S	D	G
Debaryomyces_hansenii_1
Beauveria_bassiana_2																																																	M
Chaetomium_thermophilum_2
Arthroderma_benhamiae_3
Aspergillus_fumigatus_3
Blumeria_graminis_4
Bipolaris_maydis_5	M	A	G	A	Q	C	A	W	A	G	T	A	Q	A	D	L	D	L	E	A	A	P	D	V	A	A	A	A	P	G	R	D	A	K	A	G	L	A	N	A	A	A	A	A	T	T	T	T	T
Dactylellina_haptotyla_6
Schizosaccharomyces_octosporus
Pneumocystis_murina_7
Agaricus_bisporus_8
Fomitopsis_pinicola_8
Gloeophyllum_trabeum_8
Paxillus_rubicundulus_8
Mixia_osmundae_9
Melampsora_larici-populina_9
Pseudozyma_hubeiensis_10
Ustilago_hordei_10
Melanopsichium_pennsylvanicum_
Sporisorium_reilianum_10
Mortierella_verticillata_11
Lichtheimia_corymbifera_11
Mucor_circinelloides_11
Rhizophagus_irregularis_11
Batrachochytrium_dendrobatidis
Rozella_allomycis_11
[truncated: 1,808 more columns]

## Sheet: BOI2
	0	1	2	3	4	5	6	7	8	9	10	11	12	13	14	15	16	17	18	19	20	21	22	23	24	25	26	27	28	29	30	31	32	33	34	35	36	37	38	39	40	41	42	43	44	45	46	47	48
#Ortholog_Entropy
#Ortholog_NoGapProportion	0	0	0	0	0	0	0	0	0	0	0	0	0	0	0	0	0	0	0	0	0	0	0.1	0.1	0.1	0.1	0.1	0.1	0.1	0.1	0.1	0.2	0.2	0.2	0.2	0.2	0.2	0.2	0.2	0.2	0.2	0.2	0.2	0.2	0.2	0.1	0.1	0.1	0.1
#Standard_DomainNumber
#ProteinNumber																							1	2	3	4	5	6	7	8	9	10	11	12	13	14	15	16	17	18	19	20	21	22	23	24	25	26	27
Saccharomyces_cerevisiae_0																							M	S	N	D	R	E	V	P	T	L	S	Q	L	N	T	T	V	S	R	D	K	D	V	S	D	T	L
Candida_glabrata_1																							M	S	G		V	N	T	P	K	L	A	Q	L	D	T	S	F	A	R	N	A	S	T	S	S	A	A
Cyberlindnera_fabianii_1																							M	S	S	D	G	G	R	P	A	L	P	T	I	N	T	E	L	E	A	Q	A	T	G
Debaryomyces_hansenii_1																																M	N	N	M	D	Q	G	E	D	H	T	V	T	G
Beauveria_bassiana_2																																																	M
Chaetomium_thermophilum_2
Arthroderma_benhamiae_3
Aspergillus_fumigatus_3
Blumeria_graminis_4
Bipolaris_maydis_5	M	A	G	A	Q	C	A	W	A	G	T	A	Q	A	D	L	D	L	E	A	A	P	D	V	A	A	A	A	P	G	R	D	A	K	A	G	L	A	N	A	A	A	A	A	T	T	T	T	T
Dactylellina_haptotyla_6
Schizosaccharomyces_octosporus
Pneumocystis_murina_7
Agaricus_bisporus_8
Fomitopsis_pinicola_8
Gloeophyllum_trabeum_8
Paxillus_rubicundulus_8
Mixia_osmundae_9
Melampsora_larici-populina_9
Pseudozyma_hubeiensis_10
Ustilago_hordei_10
Melanopsichium_pennsylvanicum_
Sporisorium_reilianum_10
Mortierella_verticillata_11
Lichtheimia_corymbifera_11
Mucor_circinelloides_11
Rhizophagus_irregularis_11
Batrachochytrium_dendrobatidis
Rozella_allomycis_11
[truncated: 1,772 more columns]

## Sheet: BUD14
	0	1	2	3	4	5	6	7	8	9	10	11	12	13	14	15	16	17	18	19	20	21	22	23	24	25	26	27	28	29	30	31	32	33	34	35	36	37	38	39	40	41	42	43	44	45	46	47	48
#Ortholog_Entropy
#Ortholog_NoGapProportion	0	0	0	0	0	0	0.2	0.2	0.2	0.2	0.2	0.2	0.2	0.2	0.2	0.2	0.2	0.2	0.2	0.2	0.2	0.2	0.2	0.2	0.2	0.2	0.2	0.5	0.5	0.4	0.5	0.5	0.5	0.5	0.5	0.4	0.4	0.6	0.6	0.6	0.6	0.6	0.6	0.3	0.6	0.6	0.6	0.6	0.6
#Standard_DomainNumber
#ProteinNumber																																													1	2	3	4	5
Saccharomyces_cerevisiae_0																																													M	S	N	K	E
Candida_glabrata_1																																													M	E	Y	A	K
Cyberlindnera_fabianii_1
Debaryomyces_hansenii_1
Beauveria_bassiana_2																												M	T	R	P	T	I	I	R			A	D	T	I	D	L		Q	H	H	D	G
Chaetomium_thermophilum_2																												M	T	R	P	Q	I	I	R			A	D	T	I	D	L		Q	P	A	D	A
Arthroderma_benhamiae_3																												M	T	R	P	Q	M	I	R	A	D	T	I	D	L	Q	N		R	Q	S	P	S
Aspergillus_fumigatus_3																												M	T		P	D	F	S	V	A	R	H	S	Q	Y	N	F		V	A	F	L	G
Blumeria_graminis_4																												M	I	Q	P	V	V	S	T	D	V	S	N	S	Q	N	I		Q	I	F	N	T
Bipolaris_maydis_5																												M	T	R	P	H	I	I	R	A	D	T	I	D	L	Q	D		K	L	S	P	T
Dactylellina_haptotyla_6																												M	P	R	P	Q	I	I	R	A	D	T	I	D	L	Q	H	D	Q	D	H	P	S
Schizosaccharomyces_octosporus																																						M	V	E	A	T	P	A	P	S	S	D	N
Pneumocystis_murina_7
Agaricus_bisporus_8										M	T	E	L	F	V	F	D	E	L	A	R	E	K	L	E	K	Y	Y	Y	A	R	A	C	G	R	P	Q	I	G	E	N	T	T	L	E	G	F	Y	G
Fomitopsis_pinicola_8
Gloeophyllum_trabeum_8
Paxillus_rubicundulus_8
Mixia_osmundae_9
Melampsora_larici-populina_9																																		M	S	S	T	T	S	Q	K	P	I	Q	S	D	D	Q	E
Pseudozyma_hubeiensis_10	M	A	A	P	S	V	A	A	Q	A	K	P	A	L	T	L	D	V	N	L	G	S	S	G	L	G	S	I	G	G	S	G	T	S	T	T	P	R	S	H	Q	N	A	V	N	N	K	I	N
Ustilago_hordei_10							M	A	Q	V	K	P	T	L	T	L	D	V	N	V	G	P	S	S	L	V	G	V	G	G	S	G	T	S	T	T	L	R	A	H	Q	N	A	V	N	N	K	V	Q
Melanopsichium_pennsylvanicum_							M	A	Q	V	K	P	A	L	T	L	D	V	N	V	G	S	S	T	L	V	G	I	G	G	S	G	T	S	T	T	P	R	A	H	Q	N	A	V	N	N	K	I	Q
Sporisorium_reilianum_10							M	T	Q	V	K	P	T	L	T	L	D	V	N	M	G	S	S	G	L	A	S	I	G	G	S	G	T	S	T	T	P	R	A	H	Q	N	A	V	N	N	K	I	Q
Mortierella_verticillata_11							M	A	A	P	R	G	L	A	S	S	L	R	S	Q	T	A	T	A	A	A	S	V	L	S	P	G	T	N	N	N	N	T	H	T	N	N	S	Y	Y	N	N	N	N
Lichtheimia_corymbifera_11
Mucor_circinelloides_11
Rhizophagus_irregularis_11
fungal_sp._11																												M	T	R	P	G	I	V	R	A	D	T	L	D	L	Q	D		Q	E	N	P	S
Rozella_allomycis_11
Saccharomyces_cerevisiae_0
Beauveria_bassiana_2
Chaetomium_thermophilum_2
Arthroderma_benhamiae_3
Aspergillus_fumigatus_3
Blumeria_graminis_4
Bipolaris_maydis_5
Dactylellina_haptotyla_6
Schizosaccharomyces_octosporus
Pneumocystis_murina_7
Agaricus_bisporus_8
Fomitopsis_pinicola_8
Gloeophyllum_trabeum_8
Paxillus_rubicundulus_8
Mixia_osmundae_9
Melampsora_larici-populina_9
Pseudozyma_hubeiensis_10
Ustilago_hordei_10
Melanopsichium_pennsylvanicum_
Sporisorium_reilianum_10
Mortierella_verticillata_11
Lichtheimia_corymbifera_11
Mucor_circinelloides_11
Rhizophagus_irregularis_11
fungal_sp._11
Rozella_allomycis_11
[truncated: 2,271 more columns]

## Sheet: BZZ1_a
	0	1	2	3	4	5	6	7	8	9	10	11	12	13	14	15	16	17	18	19	20	21	22	23	24	25	26	27	28	29	30	31	32	33	34	35	36	37	38	39	40	41	42	43	44	45	46	47	48
#Ortholog_Entropy																																											3.1	3.3	3.5	3.1	4.6	3.6	2.5
#Ortholog_NoGapProportion	0	0	0	0	0	0	0	0	0	0	0	0	0	0	0	0	0	0	0	0	0	0	0	0	0	0	0	0	0	0	0	0	0	0	0	0.1	0.1	0.1	0.1	0.1	0.3	0.4	0.7	0.7	0.7	0.8	0.8	0.9	0.9
#Standard_DomainNumber
#ProteinNumber																																												1	2	3	4	5	6
Saccharomyces_cerevisiae_0																																												M	S	A	D	L	S
Candida_glabrata_1																																														M	S	L	S
Cyberlindnera_fabianii_1																																														M	D	V	S
Debaryomyces_hansenii_1																																											M	S	L	Q	E	V	S
Beauveria_bassiana_2																																									M	A	E	V	E	A	M	P	T
Chaetomium_thermophilum_2																																									M	A	E	V	D	V	I	P	T
Arthroderma_benhamiae_3																																										M	A	D	T	V	N	P	Q
Aspergillus_fumigatus_3																																									M	A	T	A	D	V	A	P	H
Blumeria_graminis_4																																									M	A	D	V	G	A	A	T	N
Bipolaris_maydis_5																																										M	D	V	D	I	A	P	K
Dactylellina_haptotyla_6																																											M	E	E	A	P	P	N
Schizosaccharomyces_octosporus																																											M	E	L	N	S	Y	K
Pneumocystis_murina_7																																											M	E	S	Q	R	T	S
Agaricus_bisporus_8
Fomitopsis_pinicola_8																																												M	S	G	H	Q	T
Gloeophyllum_trabeum_8																																							M	N	T	A	A	T	P	S	N	Q	S
Paxillus_rubicundulus_8	M	P	V	S	P	L	I	N	C	E	V	L	T	R	L	S	E	A	S	L	Q	R	D	Y	H	H	T	E	N	I	P	C	H	T	R	R	V	L	V	R	I	E	G	M	Q	Q	A	E	S
Mixia_osmundae_9																																																M	E
Melampsora_larici-populina_9																																											M	D	V	A	P	P	S
Pseudozyma_hubeiensis_10																																											M	S	E	S	A	V	E
Ustilago_hordei_10																																											M	T	D	A	A	I	D
Melanopsichium_pennsylvanicum_
Sporisorium_reilianum_10																																											M	G	D	S	A	V	Q
Mortierella_verticillata_11																																				M	D	S	A	S	V	Y	S	Q	G	Q	Q	L	S
Lichtheimia_corymbifera_11																																																M	S
Mucor_circinelloides_11																																																M	T
Rhizophagus_irregularis_11																																																M	S
fungal_sp._11																																									M	A	E	V	E	E	A	P	Q
Batrachochytrium_dendrobatidis																																								M	V	A	T	S	D	F	K	T	V
[truncated: 885 more columns]

## Sheet: BZZ1_b
	0	1	2	3	4	5	6	7	8	9	10	11	12	13	14	15	16	17	18	19	20	21	22	23	24	25	26	27	28	29	30	31	32	33	34	35	36	37	38	39	40	41	42	43	44	45	46	47	48
#Ortholog_Entropy																																											3.1	3.3	3.5	3.1	4.6	3.6	2.5
#Ortholog_NoGapProportion	0	0	0	0	0	0	0	0	0	0	0	0	0	0	0	0	0	0	0	0	0	0	0	0	0	0	0	0	0	0	0	0	0	0	0	0.1	0.1	0.1	0.1	0.1	0.3	0.4	0.7	0.7	0.7	0.8	0.8	0.9	0.9
#Standard_DomainNumber
#ProteinNumber																																												1	2	3	4	5	6
Saccharomyces_cerevisiae_0																																												M	S	A	D	L	S
Candida_glabrata_1																																														M	S	L	S
Cyberlindnera_fabianii_1																																														M	D	V	S
Debaryomyces_hansenii_1																																											M	S	L	Q	E	V	S
Beauveria_bassiana_2																																									M	A	E	V	E	A	M	P	T
Chaetomium_thermophilum_2																																									M	A	E	V	D	V	I	P	T
Arthroderma_benhamiae_3																																										M	A	D	T	V	N	P	Q
Aspergillus_fumigatus_3																																									M	A	T	A	D	V	A	P	H
Blumeria_graminis_4																																									M	A	D	V	G	A	A	T	N
Bipolaris_maydis_5																																										M	D	V	D	I	A	P	K
Dactylellina_haptotyla_6																																											M	E	E	A	P	P	N
Schizosaccharomyces_octosporus																																											M	E	L	N	S	Y	K
Pneumocystis_murina_7																																											M	E	S	Q	R	T	S
Agaricus_bisporus_8
Fomitopsis_pinicola_8																																												M	S	G	H	Q	T
Gloeophyllum_trabeum_8																																							M	N	T	A	A	T	P	S	N	Q	S
Paxillus_rubicundulus_8	M	P	V	S	P	L	I	N	C	E	V	L	T	R	L	S	E	A	S	L	Q	R	D	Y	H	H	T	E	N	I	P	C	H	T	R	R	V	L	V	R	I	E	G	M	Q	Q	A	E	S
Mixia_osmundae_9																																																M	E
Melampsora_larici-populina_9																																											M	D	V	A	P	P	S
Pseudozyma_hubeiensis_10																																											M	S	E	S	A	V	E
Ustilago_hordei_10																																											M	T	D	A	A	I	D
Melanopsichium_pennsylvanicum_
Sporisorium_reilianum_10																																											M	G	D	S	A	V	Q
Mortierella_verticillata_11																																				M	D	S	A	S	V	Y	S	Q	G	Q	Q	L	S
Lichtheimia_corymbifera_11																																																M	S
Mucor_circinelloides_11																																																M	T
Rhizophagus_irregularis_11																																																M	S
fungal_sp._11																																									M	A	E	V	E	E	A	P	Q
Batrachochytrium_dendrobatidis																																								M	V	A	T	S	D	F	K	T	V
[truncated: 885 more columns]

## Sheet: CDC25
	0	1	2	3	4	5	6	7	8	9	10	11	12	13	14	15	16	17	18	19	20	21	22	23	24	25	26	27	28	29	30	31	32	33	34	35	36	37	38	39	40	41	42	43	44	45	46	47	48
#Ortholog_Entropy
#Ortholog_NoGapProportion	0	0	0	0	0	0	0	0	0	0	0	0	0	0	0	0	0	0	0	0	0	0	0	0	0	0	0	0	0	0	0	0	0	0	0	0	0	0	0	0	0	0	0	0	0	0	0	0	0
#Standard_DomainNumber
#ProteinNumber
Saccharomyces_cerevisiae_0
Candida_glabrata_1
Cyberlindnera_fabianii_1
Debaryomyces_hansenii_1
Beauveria_bassiana_2
Chaetomium_thermophilum_2
Arthroderma_benhamiae_3
Aspergillus_fumigatus_3
Blumeria_graminis_4
Bipolaris_maydis_5
Dactylellina_haptotyla_6
Schizosaccharomyces_octosporus
Pneumocystis_murina_7
Agaricus_bisporus_8
Fomitopsis_pinicola_8
Gloeophyllum_trabeum_8
Paxillus_rubicundulus_8
Mixia_osmundae_9	M	A	D	E	Y	T	H	F	I	S	E	L	S	Q	L	G	A	V	I	L	I	T	G	G	A	S	G	I	G	K	D	F	G	L	E	A	A	R	F	G	A	K	L	A	I	C	N	T	T
Melampsora_larici-populina_9
Pseudozyma_hubeiensis_10
Ustilago_hordei_10
Melanopsichium_pennsylvanicum_
Sporisorium_reilianum_10
Mortierella_verticillata_11
Lichtheimia_corymbifera_11
Mucor_circinelloides_11
Rhizophagus_irregularis_11
fungal_sp._11
Batrachochytrium_dendrobatidis
[truncated: 2,166 more columns]

[truncated: 18 more sheets: CYK2, CYK3, FUS1, HSE1, LSB1, LSB2, LSB3, LSB4, MYO3, MYO5, NBP2, PEX13, RV167, SCDC25, SHO1, SLA1_a, SLA1_b, SLA1_c]
