# Supplementary material for: Most yeast SH3 domains bind peptide targets with high intrinsic specificity
Source: PLoS One. 2018 Feb 22;13(2):e0193128. doi: 10.1371/journal.pone.0193128 (PMC5823434; doi:10.1371/journal.pone.0193128)
Supplement: S3 File — Peptide sequences for a peptide that has a binding fraction > 0.5 in at least one species. Binding fractions <0.5 are shaded green. The top peptide for each domain has its average binding fraction highlighted yellow. (XLSX) [file pone.0193128.s007.xlsx]

## Sheet: S4 file
			Binding Fraction (BF)					Average BF	#_specific_peps	#_possible_species	Comments	Peptide sequences
	domain		Ag	Ca	Sc	Sp
	Abp1		0.728	0.776	0.533	0.663		0.675	4	4			K	T	K	Q	Q	K	P	A	I	P	Q	K	K	S	F
	Abp1		0.574	0.699	0.476	0.743		0.623	3	4	Ark1			D	K	K	T	K	P	T	P	P	P	K	P	S	H	L
	Abp1		0.771	0.566	0.628	0.518		0.62075	4	4				K	K	A	P	P	P	V	V	K	P	K	P	R	N	F
	Abp1		0.679	0.886	0.542	0.296		0.60075	3	4			A	A	H	K	T	K	P	S	I	P	P	K	K	V	E
	Abp1		0.745	0.321	0.428	0.433		0.48175	1	4			K	K	E	K	K	P	P	K	I	P	K	K	V	Y	T
	Abp1		0.358	0.678	0.634	0.15		0.455	2	4					S	T	K	K	P	R	P	P	V	K	S	K	P	K	H
	Abp1		0.4	0.793	0.295	0.176		0.416	1	4			T	S	F	K	G	R	P	K	P	P	K	T	L	K	H
	Abp1		0.348	0.611	0.248	0.265		0.368	1	4			N	L	K	K	R	P	P	T	A	P	Q	R	K	I	S
	Abp1		0.443	0.549	0.133	0.33		0.36375	1	4			N	M	L	K	K	K	P	L	K	K	P	L	K	R	F
	Abp1		0.435	0.505	0.174	0.297		0.35275	1	4	Ark1						T	K	P	T	P	P	P	K	P	S	H	L	K	P	K
	Abp1		0.278	0.546	0.238	0.141		0.30075	1	4		L	K	P	P	I	G	R	P	P	K	F	P	K	S	P
	Abp1		0.511	0.433	0.108	0.139		0.29775	1	4								F	P	G	K	K	S	P	R	L	P	H	R	N	K	K
	Bbc1		0.593	0.209	0.185	0.002		0.24725	1	4		S	S	T	P	T	T	P	E	R	P	K	R	K	S	G
	Boi1/2		0.35	0.741	0.873	0.322		0.5715	2	4		T	S	I	E	I	P	K	R	S	P	L	R	F	T	S
	Boi1/2		0.066	0.592	0.535	0.476		0.41725	2	4		V	P	V	A	P	P	P	P	P	A	S	L	G	Q	S
	Boi1/2		0.343	0.219	0.511	0.401		0.3685	1	4		G	K	L	K	H	I	P	R	R	P	Y	E	I	E	R
	Boi1/2		0.247	0.328	0.504	0.355		0.3585	1	4		V	N	F	R	R	I	P	T	G	P	D	S	P	P	T
	Boi1/2		0.303	0.183	0.543	0.386		0.35375	1	4		I	A	P	I	P	M	P	K	P	N	P	T	H	I	S
	Bzz1a		0.529	0.546	0.87	0.321		0.566	3	4		T	K	H	K	A	P	P	P	P	P	P	T	A	E	T
	Bzz1a		0.012	0.668	0.004	0.728		0.353	2	4		L	P	P	P	P	P	P	P	P	P	P	P	L	P	Q
	Bzz1a		0.006	0.71	0.001	0.693		0.352	1	4		P	P	P	P	P	P	P	P	P	P	L	P	Q	S	L
	Bzz1a		0.257	0.572	0.548	0.022		0.35	2	4		G	D	H	P	K	G	P	P	P	P	P	P	P	D	E
	Bzz1a		0	0.652	0.004	0.691		0.337	1	4		A	V	P	P	P	P	P	P	P	P	L	P	E	S	L
	Bzz1a		0	0.632	0.012	0.606		0.312	2	4		M	P	A	P	P	P	P	P	P	P	P	P	G	A	F
	Bzz1a		0.001	0.641	0.003	0.574		0.305	1	4		P	P	P	P	P	P	P	P	P	P	P	L	P	Q	S
	Bzz1a		0.064	0.599	0.128	0.392		0.295	1	4		N	P	T	K	S	P	P	P	P	P	S	P	S	T	M
	Bzz1a		0.034	0.433	0.121	0.529		0.279	1	4		F	Y	H	R	P	A	P	K	P	P	V	T	K	K	V
	Bzz1a		0	0.59	0.003	0.52		0.278	1	4		F	T	L	P	P	P	P	P	P	P	G	L	D	E	L
	Bzz1a		0.133	0.567	0.271	0.035		0.251	1	4		G	D	H	P	K	G	P	P	P	P	P	P	P	P	D
	Bzz1a		0	0.417	0.001	0.537		0.239	1	4		V	D	F	T	L	P	P	P	P	P	P	P	G	L	D
	Bzz1a		0.029	0.662	0.163	0		0.213	1	4		A	P	K	H	A	P	P	P	V	P	N	E	T	D	N
	Bzz1a		0.035	0.521	0.099	0		0.164	1	4		A	A	A	P	K	H	A	P	P	P	V	P	N	E	T
	Cyk2		0.245	0.654	0.392	0.484		0.44375	1	4		P	A	L	P	S	L	P	P	P	P	L	L	N	V	D
	Fus1		0.573	0.622	0.524			0.573	3	3		G	E	R	S	R	P	L	V	I	S	I	L	S	S	A
	Fus1		0.561	0.779	0.265			0.535	2	3			L	L	L	L	F	V	P	D	S	P	Y	D	P	A	I
	Fus1		0.475	0.638	0.467			0.526667	1	3		G	T	I	A	R	P	L	F	L	V	V	L	F	F	I
	Fus1		0.397	0.611	0.293			0.433667	1	3			F	V	L	R	Y	Y	I	L	I	P	H	E	Q	W	D
	Fus1		0.457	0.541	0.287			0.428333	1	3		G	K	K	V	R	P	L	L	V	L	L	L	S	R	A
	Fus1		0.36	0.52	0.33			0.403333	1	3			L	E	F	R	A	I	L	F	I	P	K	R	A	P	F
	Fus1		0.334	0.546	0.295			0.391667	1	3			K	R	N	R	L	K	I	L	L	P	F	L	E	Q	S
	Fus1		0.152	0.857	0.104			0.371	1	3		N	N	F	Y	R	P	L	L	R	S	V	L	V	L	L
	Fus1		0.201	0.793	0.107			0.367	1	3				V	L	R	F	L	G	F	P	L	P	I	F	E	K
	Fus1		0.267	0.595	0.229			0.363667	1	3			S	K	S	R	L	L	I	E	L	P	E	G	F	F	T
	Fus1		0.302	0.568	0.157			0.342333	1	3			H	V	R	R	S	I	L	A	L	P	L	G	V	L	L
	Fus1		0.231	0.574	0.188			0.331	1	3			R	L	S	R	L	L	L	S	L	P	P	E	S	F	T
	Fus1		0.237	0.57	0.163			0.323333	1	3			L	K	Q	R	F	F	L	M	F	P	K	S	I	I	W
	Fus1		0.275	0.572	0.123			0.323333	1	3			M	Q	I	F	V	K	T	L	T	G	K	T	I	T	L
	Fus1		0.185	0.591	0.165			0.313667	1	3			N	F	L	R	L	L	I	G	L	P	S	Q	N	E	L
	Fus1		0.009	0.718	0.044			0.257	1	3			N	V	L	R	K	I	L	E	I	P	L	H	S	F	S
	Fus1		0.045	0.585	0.094			0.241333	1	3			N	A	G	I	R	P	K	F	I	L	A	L	N	D	E
	Hse1		0.788		0.631	0.72		0.713	3	3			N	V	L	R	K	I	L	E	I	P	L	H	S	F	S
	Hse1		0.666		0.623	0.537		0.608667	3	3		N	I	L	K	R	R	P	L	K	L	E	A	P	S	K
	Hse1		0.488		0.605	0.707		0.6	2	3			N	L	D	R	S	K	I	S	L	P	D	F	D	D	E
	Hse1		0.539		0.468	0.764		0.590333	2	3			N	F	L	R	L	L	I	G	L	P	S	Q	N	E	L
	Hse1		0.668		0.524	0.526		0.572667	3	3			N	F	K	R	L	L	P	R	D	P	S	E	K	S	S
	Hse1		0.58		0.489	0.61		0.559667	2	3			N	R	L	R	K	R	L	N	L	P	S	E	I	S	I
	Hse1		0.515		0.52	0.492		0.509	2	3			N	H	S	R	S	L	F	S	L	P	G	N	Q	Q	S
	Hse1		0.433		0.53	0.61		0.524333	2	3				V	L	R	F	L	G	F	P	L	P	I	F	E	K	G
	Hse1		0.444		0.451	0.612		0.502333	1	3		N	N	F	Y	R	P	L	L	R	S	V	L	V	L	L
	Hse1		0.319		0.668	0.388		0.458333	1	3			N	Q	A	R	K	P	F	L	L	P	A	T	E	L	S
	Hse1		0.478		0.509	0.35		0.445667	1	3			F	F	R	R	S	E	L	Y	L	P	N	S	S	K	A
	Hse1		0.37		0.347	0.584		0.433667	1	3						R	L	S	F	F	F	P	L	D	P	A	Y	I	R	N
	Hse1		0.336		0.529	0.292		0.385667	1	3					N	R	P	A	I	R	I	P	S	L	K	K	P	A	L
	Lsb1/2		0.605	0.476	0.646	0.334		0.51525	2	4		F	Y	N	R	T	A	F	Q	L	P	G	D	A	R	V
	Lsb1/2		0.421	0.324	0.7	0.163		0.402	1	4		V	Y	T	R	T	A	F	Q	I	P	G	D	D	K	I
	Lsb1/2		0.443	0.34	0.545	0.043		0.34275	1	4		T	Y	N	R	T	A	F	Q	I	P	G	D	Q	S	I
	Lsb3/4		0.909	0.872	0.783	0.807		0.84275	4	4				E	E	E	E	E	H	P	P	L	P	A	R	R	K	S
	Lsb3/4		0.838	0.903	0.806	0.706		0.81325	4	4				E	A	E	E	A	A	P	Q	L	P	S	R	S	S	A
	Lsb3/4		0.613	0.942	0.802	0.847		0.801	4	4				E	Q	E	E	I	A	P	S	L	P	S	R	N	S	I
	Lsb3/4		0.883	0.814	0.721	0.78		0.7995	4	4				D	D	E	D	V	P	P	Q	L	P	T	R	T	K	S
	Lsb3/4		0.733	0.724	0.727	0.746		0.7325	4	4				G	A	T	N	N	A	P	T	L	P	K	R	K	N	P
	Lsb3/4		0.828	0.695	0.718	0.645		0.7215	4	4				A	N	N	Q	G	P	P	N	L	P	A	R	D	K	S
	Lsb3/4		0.577	0.706	0.842	0.677		0.7005	4	4				V	Q	P	T	A	A	P	A	T	P	P	R	H	I	S
	Lsb3/4		0.727	0.766	0.659	0.548		0.675	4	4				S	S	S	S	S	P	P	P	L	P	T	R	R	D	H
	Lsb3/4		0.641	0.699	0.701	0.571		0.653	4	4				A	P	E	R	A	V	P	I	L	P	P	R	N	N	V
	Lsb3/4		0.5	0.668	0.796	0.641		0.65125	4	4				D	G	N	E	E	K	P	L	L	P	T	R	P	N	K
	Lsb3/4		0.672	0.776	0.56	0.577		0.64625	4	4				V	Q	Q	D	S	L	P	K	L	P	F	R	S	W	G
	Lsb3/4		0.672	0.582	0.627	0.663		0.636	4	4				I	S	N	F	V	P	P	N	L	P	M	R	R	F	K
	Lsb3/4		0.668	0.609	0.645	0.576		0.6245	4	4				T	P	T	S	G	P	P	L	L	P	P	R	N	T	M
	Lsb3/4		0.636	0.632	0.675	0.498		0.61025	3	4				A	E	R	N	Y	A	P	R	L	P	R	R	E	T	S
	Lsb3/4		0.643	0.512	0.707	0.573		0.60875	4	4				V	A	T	S	T	S	P	K	L	P	P	R	G	K	Q
	Lsb3/4		0.628	0.532	0.62	0.53		0.5775	4	4		V	A	P	P	P	L	P	N	R	Q	L	P	N	L	D
	Lsb3/4		0.586	0.464	0.572	0.672		0.5735	3	4				N	P	L	P	K	E	P	R	L	P	K	R	K	V	A
	Lsb3/4		0.638	0.513	0.58	0.506		0.55925	4	4				A	A	T	T	S	T	P	P	L	P	R	R	R	A	T
	Lsb3/4		0.6	0.562	0.598	0.454		0.5535	3	4				S	S	S	S	T	P	P	T	L	P	P	R	R	I	E
	Lsb3/4		0.17	0.587	0.603	0.799		0.53975	3	4				S	S	T	P	T	T	P	E	R	P	K	R	K	S	G
	Lsb3/4		0.462	0.539	0.599	0.552		0.538	3	4				L	P	M	N	I	Q	P	D	L	P	P	R	K	I	M
	Lsb3/4		0.179	0.692	0.536	0.715		0.5305	3	4				S	A	P	D	I	P	P	R	S	P	N	R	N	A	H
	Lsb3/4		0.345	0.535	0.601	0.597		0.5195	3	4				A	T	K	S	A	S	P	T	L	P	T	R	R	S	R
	Lsb3/4		0.54	0.389	0.543	0.594		0.5165	3	4				N	S	V	P	I	M	P	T	L	P	P	R	P	Y	I
	Lsb3/4		0.596	0.421	0.516	0.509		0.5105	3	4				P	L	Q	S	K	I	P	M	L	P	S	R	R	T	M
	Lsb3/4		0.501	0.48	0.596	0.417		0.4985	2	4				L	K	R	I	T	S	P	P	L	P	P	R	A	D	S
	Lsb3/4		0.207	0.411	0.666	0.691		0.49375	2	4				L	A	S	N	S	P	P	V	Y	P	K	R	I	R	H
	Lsb3/4		0.365	0.468	0.55	0.56		0.48575	2	4				E	V	T	P	K	V	P	E	R	P	S	R	R	K	T
	Lsb3/4		0.051	0.576	0.591	0.704		0.4805	1	4				Q	G	Y	P	R	Q	P	Q	R	P	Q	R	Y	H	P
	Lsb3/4		0.389	0.316	0.56	0.522		0.44675	2	4				M	A	M	R	P	I	P	P	L	P	T	E	S	E	Y
	Lsb3/4		0.191	0.427	0.427	0.694		0.43475	1	4				I	K	T	R	S	V	P	K	I	P	S	I	E	S	V
	Lsb3/4		0.079	0.565	0.652	0.437		0.43325	2	4				Q	Q	E	Q	N	T	P	P	L	P	P	K	P	K	S
	Lsb3/4		0.347	0.358	0.349	0.61		0.416	1	4				L	Y	E	A	M	P	P	T	L	P	H	R	D	W	K
	Lsb3/4		0.223	0.522	0.43	0.458		0.40825	1	4				Q	Q	N	R	P	L	P	Q	L	P	N	R	N	N	R
	Lsb3/4		0.483	0.277	0.56	0.308		0.407	1	4				T	T	N	R	G	P	P	P	L	P	P	R	A	N	V
	Lsb3/4		0.252	0.375	0.503	0.496		0.4065	1	4				F	P	G	K	K	S	P	R	L	P	H	R	N	K	K
	Lsb3/4		0.204	0.28	0.477	0.551		0.378	1	4				P	V	L	P	P	P	R	S	P	N	R	P	T	L	S
	Lsb3/4		0.053	0.279	0.326	0.576		0.3085	1	4				Q	H	Q	Q	R	Q	P	K	R	P	K	R	Y	S	L
	Lsb3/4		0.032	0.214	0.64	0.318		0.301	1	4				Q	N	T	P	P	L	P	P	K	P	K	S	P	H	L
	Lsb3/4		0.02	0.167	0.393	0.604		0.296	1	4				V	S	K	L	R	S	P	N	T	P	R	R	L	R	K
	Lsb3/4		0.033	0.195	0.201	0.611		0.26	1	4				D	A	P	A	S	K	P	S	V	P	P	R	N	Y	F
	Lsb3/4		0.055	0.215	0.56	0.21		0.26	1	4				T	P	E	I	P	P	P	L	P	P	K	I	M	V	H
	Myo3/5		0.785	0.771	0.907	0.809		0.818	4	4		V	N	I	P	S	P	S	S	S	P	P	P	I	P	K
	Myo3/5		0.7	0.893	0.895	0.709		0.79925	4	4		A	P	P	L	P	P	T	A	P	P	P	P	S	L	P
	Myo3/5		0.802	0.644	0.911	0.778		0.78375	4	4		P	I	V	P	S	S	P	A	P	P	L	P	L	S	G
	Myo3/5		0.763	0.713	0.881	0.779		0.784	4	4		P	P	I	P	I	V	P	S	S	P	A	P	P	L	P
	Myo3/5		0.684	0.73	0.86	0.752		0.7565	4	4		H	A	P	P	L	P	P	T	A	P	P	P	P	S	L
	Myo3/5		0.663	0.709	0.877	0.76		0.75225	4	4		P	P	I	P	N	A	P	L	S	P	A	P	A	V	P
	Myo3/5		0.72	0.63	0.88	0.78		0.7525	4	4		Q	P	P	L	P	S	S	A	P	P	I	P	T	S	H
	Myo3/5		0.712	0.439	0.837	0.766		0.6885	3	4		P	S	P	S	S	S	P	P	P	I	P	K	T	A	N
	Myo3/5		0.738	0.334	0.766	0.828		0.6665	3	4		A	A	A	P	K	H	A	P	P	P	V	P	N	E	T
	Myo3/5		0.687	0.266	0.863	0.814		0.6575	3	4		Q	T	R	E	P	N	E	P	P	P	P	S	P	A	M
	Myo3/5		0.546	0.619	0.609	0.803		0.64425	4	4		T	T	A	P	A	L	P	S	L	P	P	P	P	L	L
	Myo3/5		0.443	0.301	0.763	0.656		0.54075	2	4		V	P	K	E	P	A	P	A	P	P	P	E	P	D	M
	Myo3/5		0.533	0.115	0.734	0.753		0.53375	3	4		I	S	P	P	A	S	P	P	P	E	F	D	F	S	K
	Myo3/5		0.721	0.073	0.687	0.621		0.5255	3	4		A	P	K	H	A	P	P	P	V	P	N	E	T	D	N
	Myo3/5		0.534	0.001	0.728	0.821		0.521	3	4		T	E	V	P	I	P	R	R	P	P	P	P	Q	A	A
	Myo3/5		0.454	0.046	0.736	0.736		0.493	2	4		S	P	L	G	A	P	P	P	P	P	H	K	D	H	L
	Myo3/5		0.324	0.202	0.694	0.746		0.4915	2	4		M	F	L	I	S	P	P	A	S	P	P	P	E	F	D
	Myo3/5		0.395	0.12	0.721	0.635		0.46775	2	4		M	S	P	L	G	A	P	P	P	P	P	H	K	D	H
	Myo3/5		0.427	0.018	0.868	0.431		0.436	1	4		D	F	T	L	P	P	P	P	P	P	P	G	L	D	E
	Myo3/5		0.541	0.072	0.733	0.393		0.43475	2	4		M	T	K	T	P	E	T	S	P	P	K	R	P	M	G
	Myo3/5		0.303	0.008	0.577	0.815		0.42575	2	4		G	D	H	P	K	G	P	P	P	P	P	P	P	P	D
	Myo3/5		0.418	0.028	0.837	0.398		0.42025	1	4		D	T	F	L	P	P	P	P	P	P	P	S	N	F	E
	Myo3/5		0.362	0.053	0.857	0.366		0.4095	1	4		V	D	F	T	L	P	P	P	P	P	P	P	G	L	D
	Myo3/5		0.416	0.007	0.434	0.761		0.4045	1	4		D	H	P	K	G	P	P	P	P	P	P	P	D	E	K
	Myo3/5		0.312	0.001	0.495	0.804		0.403	1	4		P	E	L	A	P	K	R	E	A	P	K	P	P	A	N
	Myo3/5		0.396	0.042	0.729	0.441		0.402	1	4		A	T	N	V	P	V	A	P	P	P	P	P	A	S	L
	Myo3/5		0.403	0.007	0.369	0.776		0.38875	1	4		G	D	H	P	K	G	P	P	P	P	P	P	P	D	E
	Myo3/5		0.269	0.306	0.423	0.522		0.38	1	4		V	P	P	V	P	L	P	F	G	I	P	P	F	P	M
	Myo3/5		0.426	0.202	0.584	0.223		0.35875	1	4		P	H	N	P	S	P	F	F	P	P	P	D	F	N	D
	Myo3/5		0.187	0.041	0.804	0.376		0.352	1	4		F	T	L	P	P	P	P	P	P	P	G	L	D	E	L
	Myo3/5		0.366	0.007	0.557	0.445		0.34375	1	4		L	K	P	P	I	G	R	P	P	K	F	P	K	S	P
	Myo3/5		0.152	0.093	0.785	0.317		0.33675	1	4		P	P	P	P	P	P	P	P	P	P	P	L	P	Q	S
	Myo3/5		0.215	0.003	0.569	0.543		0.3325	1	4		D	L	P	L	P	D	L	P	P	E	P	P	T	E	L
	Myo3/5		0.178	0.061	0.796	0.227		0.3155	1	4		L	P	P	P	P	P	P	P	P	P	P	P	L	P	Q
	Myo3/5		0.165	0	0.254	0.768		0.29675	1	4		A	P	K	R	E	A	P	K	P	P	A	N	T	S	P
	Myo3/5		0.195	0.043	0.707	0.233		0.2945	1	4		M	P	A	P	P	P	P	P	P	P	P	P	G	A	F
	Myo3/5		0.056	0.055	0.442	0.569		0.2805	1	4		V	P	P	P	M	Q	P	P	P	I	E	S	S	N	L
	Myo3/5		0.13	0.011	0.252	0.723		0.279	1	4		I	P	S	R	P	A	P	K	P	P	S	S	A	S	A
	Myo3/5		0.113	0.002	0.192	0.806		0.27825	1	4		Q	P	Q	R	T	A	P	K	P	P	I	S	A	P	R
	Myo3/5		0.157	0.005	0.259	0.656		0.26925	1	4		A	H	F	Q	P	Q	R	T	A	P	K	P	P	I	S
	Myo3/5		0.13	0.054	0.631	0.236		0.26275	1	4		P	P	P	P	P	P	P	P	P	P	L	P	Q	S	L
	Myo3/5		0.116	0.009	0.519	0.335		0.24475	1	4		N	P	T	K	S	P	P	P	P	P	S	P	S	T	M
	Myo3/5		0.148	0.053	0.543	0.186		0.2325	1	4		P	P	L	P	R	A	P	P	V	P	P	A	T	F	E
	Myo3/5		0.037	0.02	0.619	0.217		0.22325	1	4		A	V	P	P	P	P	P	P	P	P	L	P	E	S	L
	Nbp2		0.672	0.635	0.824			0.710333	3	3		L	K	V	T	P	G	R	R	A	P	T	I	S	K	I
	Nbp2		0.651	0.559	0.599			0.603	3	3	Cla4	A	H	F	Q	P	Q	R	T	A	P	K	P	P	I	S
	Nbp2		0.65	0.358	0.551			0.519667	2	3		Q	L	L	N	P	N	R	R	A	P	R	R	P	L	S
	Nbp2		0.603	0.356	0.405			0.454667	1	3			K	F	I	P	S	R	P	A	P	K	P	P	S	S	A
	Nbp2		0.522	0.306	0.395			0.407667	1	3					Q	P	Q	R	T	A	P	K	P	P	I	S	A	P	R
	Nbp2		0.587	0.353	0.269			0.403	1	3					I	P	S	R	P	A	P	K	P	P	S	S	A	S	A
	Nbp2		0.519	0.184	0.251			0.318	1	3					R	K	L	R	T	V	P	G	V	P	L	I	H	L	T
	Nbp2		0.578	0.073	0.235			0.295333	1	3					I	K	T	R	S	V	P	K	I	P	S	I	E	S	V
	Rvs167		0.874					0.874	1	1		R	H	L	K	N	I	P	R	I	P	I	F	S	I	L
	Rvs167		0.873					0.873	1	1		R	H	L	K	L	V	P	S	T	P	M	D	I	P	W
	Rvs167		0.702					0.702	1	1			H	H	K	R	R	P	T	T	I	D	V	P	G	L	T
	Rvs167		0.653					0.653	1	1		F	H	L	N	P	K	R	S	A	V	L	Y	D	R	P
	Rvs167		0.615					0.615	1	1		H	H	N	R	R	K	P	L	E	V	Y	F	K	A	T
	Rvs167		0.571					0.571	1	1		Y	Y	N	R	Q	E	L	A	L	P	K	R	M	S	S
	Sho1		0.843	0.916	0.907			0.888667	3	3		E	R	E	K	A	L	P	P	I	P	F	T	T	T	L
	Sho1		0.332	0.891	0.776			0.666333	2	3		D	L	F	K	P	L	P	E	P	P	T	E	L	G	R
	Sho1		0.717	0.534	0.736			0.662333	3	3		S	R	S	K	P	L	P	L	T	P	N	S	K	Y	N
	Sho1		0.627	0.545	0.727			0.633	3	3		N	E	N	K	K	L	P	P	A	P	T	V	F	G	L
	Sho1		0.58	0.706	0.583			0.623	3	3	Pbs2	I	V	N	K	P	L	P	P	L	P	V	A	G	S	S
