# Supplementary material for: Most yeast SH3 domains bind peptide targets with high intrinsic specificity
Source: PLoS One. 2018 Feb 22;13(2):e0193128. doi: 10.1371/journal.pone.0193128 (PMC5823434; doi:10.1371/journal.pone.0193128)
Supplement: S4 File — Total occurrence for each amino acid group for each position is indicated and colored as yellow (lowest value) to red (highest value). (XLSX) [file pone.0193128.s008.xlsx]

## Sheet: SI and SII
		Surface I										Surface II
Group	Equivalency	8	9	10	36	37	51	52	53	54		13	14	15	16	17	30	31	32	33	34	35	38	49
Abp1	*avlimc	0	2	0	0	0	0	17	0	0		17	1	0	0	0	1	3	17	0	0	0	5	29
Abp1	*fwyh	29	0	29	29	29	0	0	0	29		0	0	0	0	0	0	19	0	0	0	0	4	0
Abp1	*stnq	0	0	0	0	0	0	11	29	0		6	0	0	27	0	1	2	4	13	0	2	17	0
Abp1	*kr	0	0	0	0	0	0	0	0	0		0	0	0	0	0	0	3	0	0	0	0	1	0
Abp1	*de	0	27	0	0	0	0	0	0	0		2	28	25	1	29	27	2	0	15	27	25	2	0
Abp1	*gp	0	0	0	0	0	29	1	0	0		4	0	4	1	0	0	0	8	1	2	2	0	0
Bbc1	*avlimc	4	1	0	0	5	0	3	1	1		0	0	0	0	0	2	6	1	0	8	0	9	15
Bbc1	*fwyh	19	0	23	23	18	0	0	0	22		0	17	0	0	0	0	0	1	0	0	0	8	4
Bbc1	*stnq	0	0	0	0	0	0	3	20	0		8	2	1	3	2	5	1	4	2	1	0	3	4
Bbc1	*kr	0	4	0	0	0	0	14	0	0		0	2	3	1	0	0	0	0	0	0	0	0	0
Bbc1	*de	0	12	0	0	0	0	0	0	0		8	1	18	18	21	13	16	17	20	10	20	1	0
Bbc1	*gp	0	6	0	0	0	23	3	2	0		7	0	1	1	0	3	0	0	1	4	3	2	0
Bem1a	*avlimc	2	0	0	0	1	0	22	5	3		1	3	6	3	0	5	0	1	6		3	1	27
Bem1a	*fwyh	17	0	29	28	28	0	0	2	25		0	1	0	5	1	0	0	0	0		1	0	2
Bem1a	*stnq	3	6	0	1	0	0	1	19	0		18	12	8	9	3	1	12	6	5		5	1	0
Bem1a	*kr	6	0	0	0	0	0	6	1	0		6	5	1	3	0	1	0	0	3		1	2	0
Bem1a	*de	1	21	0	0	0	0	0	0	0		2	1	0	3	24	18	11	21	6		18	25	0
Bem1a	*gp	0	2	0	0	0	29	0	2	1		1	6	14	6	1	3	6	1	9		1	0	0
Bem1b	*avlimc	1	0	0	0	1	0	28	4	0		0	0	11	0	0	28	0	0	1	5	0	29	29
Bem1b	*fwyh	28	0	29	29	27	0	0	0	29		0	1	0	0	0	0	4	4	0	12	0	0	0
Bem1b	*stnq	0	1	0	0	0	0	1	23	0		0	0	6	0	0	1	23	24	27	0	1	0	0
Bem1b	*kr	0	0	0	0	0	0	0	0	0		1	28	0	0	0	0	1	0	0	4	0	0	0
Bem1b	*de	0	28	0	0	1	0	0	0	0		28	0	1	28	29	0	1	1	0	1	28	0	0
Bem1b	*gp	0	0	0	0	0	29	0	2	0		0	0	11	1	0	0	0	0	1	7	0	0	0
Boi1	*avlimc	0	1	0	0	1	0	10	12	1		2	6	1	0	0	2	4	0	0	0	0	9	29
Boi1	*fwyh	22	1	29	29	28	0	5	0	27		0	2	0	0	0	0	0	0	0	0	0	2	0
Boi1	*stnq	3	6	0	0	0	0	6	16	1		1	18	6	0	0	6	0	1	2	0	1	12	0
Boi1	*kr	2	0	0	0	0	0	2	0	0		12	0	0	0	0	2	20	0	1	0	0	3	0
Boi1	*de	2	21	0	0	0	0	4	0	0		14	1	10	29	29	19	4	27	23	29	0	3	0
Boi1	*gp	0	0	0	0	0	29	2	1	0		0	2	12	0	0	0	0	0	2	0	28	0	0
Boi2	*avlimc	0	2	0	0	1	0	10	12	1		2	6	1	0	0	1	4	0	0	0	0	9	29
Boi2	*fwyh	22	1	29	29	28	0	5	0	27		0	2	0	0	0	0	0	0	0	0	0	3	0
Boi2	*stnq	3	5	0	0	0	0	6	16	1		1	18	6	0	0	6	0	1	2	0	1	12	0
Boi2	*kr	2	0	0	0	0	0	2	0	0		12	0	0	0	0	2	20	0	1	0	0	2	0
Boi2	*de	1	21	0	0	0	0	4	0	0		14	1	10	29	29	20	4	27	24	29	0	3	0
Boi2	*gp	0	0	0	0	0	29	2	1	0		0	2	12	0	0	0	0	0	1	0	28	0	0
Bud14	*avlimc	0	1	0	0	1	0	28	0	3		0	24	0	0	0	0	0	0	0	3	0	29	0
Bud14	*fwyh	27	0	29	29	28	0	0	0	10		1	0	0	0	4	0	0	0	0	0	29	0	28
Bud14	*stnq	0	24	0	0	0	0	0	0	15		25	1	2	4	25	4	0	28	25	26	0	0	0
Bud14	*kr	2	1	0	0	0	0	0	0	1		0	0	0	0	0	0	0	0	0	0	0	0	0
Bud14	*de	0	2	0	0	0	0	1	29	0		1	4	25	0	0	25	29	1	4	0	0	0	0
Bud14	*gp	0	1	0	0	0	28	0	0	0		2	0	2	25	0	0	0	0	0	0	0	0	0
Bzz1a	*avlimc	0	9	0	0	21	0	16	3	0		1	1	4	3	1	2	2	0	0	0	0	2	27
Bzz1a	*fwyh	29	1	29	29	1	0	0	0	29		0	0	0	9	0	0	0	0	0	0	0	0	1
Bzz1a	*stnq	0	6	0	0	7	0	13	26	0		22	15	4	1	0	3	1	0	3	25	0	2	1
Bzz1a	*kr	0	0	0	0	0	0	0	0	0		2	0	2	0	0	2	3	0	0	0	0	23	0
Bzz1a	*de	0	8	0	0	0	0	0	0	0		1	2	11	10	28	21	10	29	24	1	1	2	0
Bzz1a	*gp	0	5	0	0	0	29	0	0	0		3	11	8	6	0	1	13	0	0	0	28	0	0
Bzz1b	*avlimc	0	1	0	0	11	1	13	1	0		4	2	3	7	0	6	3	1	9	0	0	0	20
Bzz1b	*fwyh	29	0	29	27	11	0	0	0	28		0	0	0	1	0	0	0	0	0	0	0	2	0
Bzz1b	*stnq	0	2	0	0	6	0	15	25	0		20	15	3	3	0	12	7	1	1	9	0	2	8
Bzz1b	*kr	0	0	0	0	0	0	0	1	0		3	0	0	0	0	9	7	0	0	0	0	0	0
Bzz1b	*de	0	24	0	0	0	0	0	0	0		1	1	17	16	29	1	4	18	3	18	2	23	0
Bzz1b	*gp	0	2	0	1	0	27	0	1	0		1	11	6	2	0	1	8	2	16	1	27	1	0
Cdc25	*avlimc	1	2	0	0	1	0	1	0	0		3	1	7	2	8	5	1	21	1	0	0	0	0
Cdc25	*fwyh	28	0	29	29	28	0	1	0	29		1	0	2	0	2	1	0	0	0	0	0	1	29
Cdc25	*stnq	0	1	0	0	0	0	27	29	0		12	4	7	24	19	23	17	3	2	29	0	0	0
Cdc25	*kr	0	1	0	0	0	0	0	0	0		0	3	7	1	0	0	11	1	0	0	0	0	0
Cdc25	*de	0	23	0	0	0	0	0	0	0		9	21	0	0	0	0	0	4	23	0	0	28	0
Cdc25	*gp	0	2	0	0	0	29	0	0	0		3	0	6	0	0	0	0	0	3	0	29	0	0
Cyk2	*avlimc	0	4	2	0	0	0	0	0	0		8	21	2	0	19	4	7	2	6	0	0	2	24
Cyk2	*fwyh	29	0	27	29	29	0	2	0	29		0	0	1	0	10	8	5	3	0	0	0	0	0
Cyk2	*stnq	0	7	0	0	0	0	24	29	0		19	5	0	0	0	4	14	14	3	0	1	10	5
Cyk2	*kr	0	0	0	0	0	0	0	0	0		1	0	0	0	0	9	3	1	0	1	0	2	0
Cyk2	*de	0	15	0	0	0	0	0	0	0		0	3	7	28	0	4	0	5	19	28	2	15	0
Cyk2	*gp	0	3	0	0	0	29	3	0	0		1	0	19	1	0	0	0	4	1	0	26	0	0
Cyk3	*avlimc	1	3	0	0	0	0	2	2	0		2	2	1	1	0	0	14	2	0	0	1	6	11
Cyk3	*fwyh	17	0	19	20	20	0	1	0	20		0	1	0	1	0	0	0	0	0	0	0	6	5
Cyk3	*stnq	0	9	0	0	0	0	14	18	0		8	7	1	2	0	14	1	2	0	0	10	6	4
Cyk3	*kr	0	0	0	0	0	0	3	0	0		1	4	10	5	0	2	4	0	0	0	1	1	0
Cyk3	*de	0	2	0	0	0	0	0	0	0		9	5	6	5	19	3	1	13	2	0	7	1	0
Cyk3	*gp	0	4	0	0	0	20	0	0	0		0	1	2	5	0	1	0	3	18	0	1	0	0
Fus1	*avlimc	5	0	0	0	15	1	2	3	14		3	15	2	0	0	6	3	0	0	0	0	13	14
Fus1	*fwyh	1	0	16	16	0	0	1	5	1		0	0	0	0	0	1	0	15	0	0	0	0	1
Fus1	*stnq	4	9	0	0	1	0	2	2	1		12	1	9	0	0	6	3	1	5	0	1	3	1
Fus1	*kr	5	0	0	0	0	0	9	1	0		1	0	0	0	0	0	1	0	0	0	0	0	0
Fus1	*de	1	4	0	0	0	0	1	5	0		0	0	3	16	16	3	8	0	11	15	2	0	0
Fus1	*gp	0	3	0	0	0	15	1	0	0		0	0	2	0	0	0	1	0	0	1	13	0	0
Hse1	*avlimc	0	0	3	0	0	0	27	0	0		1	0	2	0	29	1	3	21	0	0	0	0	29
Hse1	*fwyh	29	0	25	29	28	0	1	0	29		1	0	0	0	0	0	0	0	29	0	4	1	0
Hse1	*stnq	0	5	1	0	0	0	1	29	0		27	1	7	0	0	0	21	4	0	2	0	0	0
Hse1	*kr	0	0	0	0	0	0	0	0	0		0	0	0	0	0	0	5	0	0	22	0	28	0
Hse1	*de	0	24	0	0	0	0	0	0	0		0	28	3	29	0	28	0	0	0	5	25	0	0
Hse1	*gp	0	0	0	0	1	29	0	0	0		0	0	17	0	0	0	0	4	0	0	0	0	0
Lsb1	*avlimc	0	0	0	0	1	0	7	0	0		2	9	6	0	0	0	1	11	1	4	0	4	25
Lsb1	*fwyh	29	0	29	29	28	0	1	0	29		0	0	0	0	0	0	9	0	2	0	0	0	0
Lsb1	*stnq	0	2	0	0	0	0	5	29	0		21	8	0	3	0	3	2	14	15	7	0	10	3
Lsb1	*kr	0	3	0	0	0	0	5	0	0		1	0	0	2	0	2	17	0	1	3	0	13	0
Lsb1	*de	0	22	0	0	0	0	0	0	0		2	12	14	2	29	24	0	0	0	12	29	2	1
Lsb1	*gp	0	2	0	0	0	29	11	0	0		2	0	9	22	0	0	0	2	1	3	0	0	0
Lsb2	*avlimc	0	2	0	0	0	0	4	0	1		2	7	7	0	0	0	2	14	3	5	1	3	28
Lsb2	*fwyh	29	0	29	29	29	0	1	0	28		1	0	0	0	0	1	12	0	3	0	0	1	0
Lsb2	*stnq	0	4	0	0	0	0	8	29	0		21	7	2	2	0	2	3	12	17	6	0	7	0
Lsb2	*kr	0	3	0	0	0	0	8	0	0		0	0	0	3	0	0	10	1	0	3	0	17	0
Lsb2	*de	0	17	0	0	0	0	0	0	0		2	15	13	3	29	25	2	1	6	11	28	1	1
Lsb2	*gp	0	3	0	0	0	29	8	0	0		2	0	7	21	0	1	0	1	0	4	0	0	0
Lsb3	*avlimc	0	0	0	0	0	0	20	0	1		4	1	4	0	0	1	1	1	0	1	0	1	24
Lsb3	*fwyh	29	0	29	29	29	0	0	0	25		0	0	0	0	0	0	0	0	0	0	0	0	0
Lsb3	*stnq	0	15	0	0	0	0	5	26	0		6	19	3	2	0	3	0	27	2	12	3	24	3
Lsb3	*kr	0	0	0	0	0	0	2	1	2		0	0	0	0	0	23	28	0	1	0	0	2	0
Lsb3	*de	0	14	0	0	0	0	0	0	0		18	9	12	1	29	2	0	0	22	16	26	2	1
Lsb3	*gp	0	0	0	0	0	29	2	1	0		0	0	10	26	0	0	0	0	4	0	0	0	1
Lsb4	*avlimc	0	0	0	0	0	0	20	0	1		4	1	4	0	0	1	1	1	0	1	0	1	24
Lsb4	*fwyh	29	0	29	29	29	0	0	0	25		0	0	0	0	0	0	0	0	0	0	0	0	0
Lsb4	*stnq	0	15	0	0	0	0	5	26	0		6	20	2	2	0	3	0	27	2	12	3	24	3
Lsb4	*kr	0	0	0	0	0	0	2	1	2		0	0	0	0	0	23	28	0	1	0	0	2	0
Lsb4	*de	0	14	0	0	0	0	0	0	0		18	8	12	1	29	2	0	0	22	16	26	2	1
Lsb4	*gp	0	0	0	0	0	29	2	1	0		0	0	11	26	0	0	0	0	4	0	0	0	1
Myo3	*avlimc	1	8	0	0	0	0	4	12	0		0	0	2	0	0	1	0	0	0	0	0	28	1
Myo3	*fwyh	28	0	29	29	27	0	0	0	29		0	0	0	0	0	1	0	0	0	0	0	0	28
Myo3	*stnq	0	1	0	0	2	0	21	17	0		21	0	14	12	0	16	0	0	8	17	0	1	0
Myo3	*kr	0	0	0	0	0	0	1	0	0		1	0	2	0	0	5	26	0	0	1	0	0	0
Myo3	*de	0	17	0	0	0	0	2	0	0		6	0	10	1	29	6	3	29	17	0	0	0	0
Myo3	*gp	0	3	0	0	0	29	1	0	0		1	4	1	16	0	0	0	0	4	1	29	0	0
Myo5	*avlimc	1	8	0	0	0	0	4	12	0		0	0	2	0	0	1	0	0	0	0	0	28	1
Myo5	*fwyh	28	0	29	29	27	0	0	0	29		0	0	0	0	0	1	0	0	0	0	0	0	28
Myo5	*stnq	0	1	0	0	2	0	21	17	0		21	0	14	12	0	16	0	0	8	17	0	1	0
Myo5	*kr	0	0	0	0	0	0	1	0	0		1	0	2	0	0	5	26	0	0	1	0	0	0
Myo5	*de	0	17	0	0	0	0	2	0	0		6	0	10	1	29	6	3	29	17	0	0	0	0
Myo5	*gp	0	3	0	0	0	29	1	0	0		1	4	1	16	0	0	0	0	4	1	29	0	0
Nbp2	*avlimc	0	1	0	0	20	0	3	1	0		1	0	2	1	0	3	1	3	4	1	0	22	23
Nbp2	*fwyh	24	0	24	24	4	0	0	0	24		0	4	0	2	0	15	0	15	2	3	0	0	1
Nbp2	*stnq	0	0	0	0	0	0	1	10	0		5	15	1	19	0	2	1	5	2	13	0	1	0
Nbp2	*kr	0	0	0	0	0	0	1	0	0		0	0	0	0	0	0	20	0	0	0	0	0	0
Nbp2	*de	0	23	0	0	0	0	19	13	0		18	3	21	2	24	3	2	1	2	4	0	1	0
Nbp2	*gp	0	0	0	0	0	24	0	0	0		0	2	0	0	0	1	0	0	14	3	22	0	0
Pex13	*avlimc	0	5	0	0	0	0	3	2	0		6	3	3	21	0	1	0	10	0	1	6	0	6
Pex13	*fwyh	29	1	29	29	29	0	2	0	29		0	0	0	0	0	0	0	5	0	1	0	1	23
Pex13	*stnq	0	1	0	0	0	0	13	20	0		10	17	7	5	0	23	1	11	1	23	6	1	0
Pex13	*kr	0	0	0	0	0	0	5	4	0		1	0	0	0	0	0	26	1	0	1	1	27	0
Pex13	*de	0	17	0	0	0	0	1	0	0		11	9	0	1	29	1	0	0	26	0	14	0	0
Pex13	*gp	0	5	0	0	0	29	5	3	0		1	0	19	0	0	4	2	1	0	1	2	0	0
Rvs167	*avlimc	0	0	0	0	0	0	3	0	3		0	27	5	0	0	0	0	0	8	0	0	4	17
Rvs167	*fwyh	29	0	29	29	29	0	0	0	23		0	0	1	0	0	1	0	0	0	0	0	0	0
Rvs167	*stnq	0	1	0	0	0	0	0	26	1		28	2	2	1	0	15	0	28	9	17	0	23	11
Rvs167	*kr	0	0	0	0	0	0	0	1	0		0	0	0	0	0	3	29	1	0	0	0	2	0
Rvs167	*de	0	28	0	0	0	0	0	2	0		1	0	20	0	29	10	0	0	9	12	28	0	1
Rvs167	*gp	0	0	0	0	0	29	26	0	0		0	0	1	28	0	0	0	0	3	0	1	0	0
Scdc25	*avlimc	1	0	0	0	0	0	1	0	0		2	1	8	2	5	3	0	22	0	0	0	1	1
Scdc25	*fwyh	28	0	29	29	29	0	1	0	29		1	0	2	0	1	1	0	0	0	0	0	1	28
Scdc25	*stnq	0	4	0	0	0	0	26	29	0		12	4	6	25	19	24	16	2	3	28	0	1	0
Scdc25	*kr	0	1	0	0	0	0	0	0	0		1	2	7	1	1	1	13	1	0	0	0	0	0
Scdc25	*de	0	21	0	0	0	0	0	0	0		11	22	1	1	3	0	0	3	23	1	1	26	0
Scdc25	*gp	0	3	0	0	0	29	1	0	0		2	0	5	0	0	0	0	1	3	0	28	0	0
Sho1	*avlimc	0	8	1	0	0	0	0	1	1		0	5	2	0	0	0	14	0	0	0	0	0	27
Sho1	*fwyh	28	0	27	28	28	0	0	0	27		0	0	0	2	0	0	1	3	0	0	0	0	0
Sho1	*stnq	0	16	0	0	0	1	28	27	0		25	1	1	24	0	1	6	21	0	1	2	24	1
Sho1	*kr	0	0	0	0	0	0	0	0	0		0	0	0	2	0	0	7	1	0	0	26	4	0
Sho1	*de	0	1	0	0	0	0	0	0	0		3	1	25	0	28	27	0	3	0	0	0	0	0
Sho1	*gp	0	3	0	0	0	27	0	0	0		0	21	0	0	0	0	0	0	0	27	0	0	0
Sla1a	*avlimc	0	2	0	0	0	0	13	4	1		1	4	1	0	0	0	0	1	1	5	1	2	28
Sla1a	*fwyh	28	0	29	28	28	0	2	0	28		0	0	0	0	0	0	0	0	1	0	0	0	1
Sla1a	*stnq	1	3	0	0	0	0	11	23	0		24	18	2	2	0	3	4	17	5	4	0	2	0
Sla1a	*kr	0	0	0	0	0	1	1	1	0		3	0	0	2	0	0	20	0	0	0	0	24	0
Sla1a	*de	0	23	0	0	0	0	1	1	0		1	2	23	19	28	26	3	9	22	17	24	0	0
Sla1a	*gp	0	1	0	0	0	28	1	0	0		0	4	2	5	0	0	0	2	0	3	3	0	0
Sla1b	*avlimc	0	2	0	0	14	0	12	1	0		6	0	0	0	0	1	5	0	0	1	4	27	6
Sla1b	*fwyh	28	0	28	29	8	0	1	0	29		0	0	0	0	0	1	0	0	0	1	0	1	23
Sla1b	*stnq	0	0	0	0	7	0	7	28	0		22	2	2	1	0	0	14	12	1	0	1	0	0
Sla1b	*kr	0	1	0	0	0	0	2	0	0		0	0	0	0	0	0	2	2	0	0	0	0	0
Sla1b	*de	0	25	0	0	0	0	0	0	0		0	0	0	23	29	25	8	15	21	4	22	1	0
Sla1b	*gp	0	0	0	0	0	29	7	0	0		0	0	0	5	0	2	0	0	7	13	2	0	0
Sla1c	*avlimc	0	0	0	0	0	0	18	1	0		2	2	1	0	0	0	1	4	2	0	0	8	29
Sla1c	*fwyh	29	0	29	29	29	0	1	0	29		0	0	0	0	0	1	2	0	0	0	0	0	0
Sla1c	*stnq	0	2	0	0	0	0	9	28	0		18	5	4	0	0	3	0	14	11	2	0	3	0
Sla1c	*kr	0	0	0	0	0	0	1	0	0		0	0	0	0	0	0	9	2	10	4	0	17	0
Sla1c	*de	0	26	0	0	0	0	0	0	0		9	2	21	27	29	25	17	9	4	20	19	1	0
Sla1c	*gp	0	1	0	0	0	29	0	0	0		0	20	3	2	0	0	0	0	2	2	1	0	0
Paralogs	*avlimc	0	4	2	0	3	0	10	4	2		2	5	3	1	3	3	4	6	0	4	0	9	20
Paralogs	*fwyh	25	0	26	28	21	0	3	0	26		1	1	0	1	1	1	2	3	1	0	1	5	8
Paralogs	*stnq	3	6	0	0	4	0	8	20	0		11	11	8	7	0	9	2	6	8	11	1	4	0
Paralogs	*kr	0	0	0	0	0	0	2	0	0		5	1	3	1	1	6	11	3	2	3	1	8	0
Paralogs	*de	0	14	0	0	0	0	1	3	0		8	7	10	11	23	8	8	9	10	5	15	2	0
Paralogs	*gp	0	4	0	0	0	28	4	1	0		1	3	4	7	0	1	1	1	6	3	10	0	0
